# Supplementary material for: Hexa­kis­(μ3-2-hy­droxy­naphthalene-1-carboxaldehyde thio­semicarbazonato-κ3 N 2:S:S)hexa­silver(I) N,N-dimethyl­formamide tetra­solvate
Source: Acta Crystallogr Sect E Struct Rep Online. 2012 Dec 15;69(Pt 1):m50–1. doi: 10.1107/S1600536812050155 (PMC3588382; doi:10.1107/S1600536812050155)
Supplement: Supplementary file 1 [file e-69-00m50-sup1.cif]

##############################################################################
#                                                                            #
# This CIF contains the data in a paper accepted for publication in          #
# Acta Crystallographica Section E. It conforms to the requirements of       #
# Notes for Authors for Acta Crystallographica Section E, and has been       #
# peer reviewed under the auspices of the IUCr Commission on Journals.       #
#                                                                            #
# Full details of the Crystallographic Information File format               #
# are given in the paper "The Crystallographic Information File (CIF):       #
# a New Standard Archive File for Crystallography" by S. R. Hall, F. H.      #
# Allen and I. D. Brown [Acta Cryst. (1991), A47, 655-685].                  #
#                                                                            #
# The current version of the core CIF dictionary is obtainable from          #
# ftp://ftp.iucr.org/pub/cif_core.dic.                                       #
#                                                                            #
# Software is freely available for graphical display of the structure(s)     #
# in this CIF. For information consult the CIF software page                 #
# http://www.iucr.org/resources/cif/software.                                #
#                                                                            #
# This file may be used for bona fide research purposes within the           #
# scientific community so long as proper attribution is given to the journal # 
# article from which it was obtained.                                        #
#                                                                            #
##############################################################################
data_global
_audit_creation_method     'from SHELXL97 CIF and IUCr SHELXL97-template'
_journal_date_recd_electronic     2012-11-09
_journal_date_accepted     2012-12-08
_journal_name_full     'Acta Crystallographica, Section E'
_journal_year     2013
_journal_volume     69
_journal_issue      1
_journal_page_first     m50
_journal_page_last     m51
_journal_paper_category     QM
_journal_paper_doi     10.1107/S1600536812050155
_journal_coeditor_code     YK2079
_publ_contact_author_name     'Qiaozhen Sun'
_publ_contact_author_address
;
  Department of Materials Chemistry
  School of Materials Science and Engineering
  Key Laboratory of Nonferrous Metal of
  Ministry of Education
  Central South University, Changsha, 410083
  People's Republic of China
;
_publ_contact_author_email     'rosesunqz@yahoo.com.cn'
_publ_contact_author_fax     '+86-731-8876692'
_publ_contact_author_phone     '+86-731-8877813'
_publ_section_title
;
Hexakis(\m~3~-2-hydroxynaphthalene-1-carboxaldehyde
thiosemicarbazonato-\k^3^<i>N</i>^2^:<i>S</i>:<i>S</i>)hexasilver(I)
<i>N</i>,<i>N</i>'-dimethylformamide tetrasolvate
;
loop_
    _publ_author_name
    _publ_author_footnote
    _publ_author_address
    'Qiaozhen Sun' ?
;
Department of Materials Chemistry
School of Materials Science and Engineering
Key Laboratory of Nonferrous Metal of the Ministry of Education
Central South University, Changsha 410083
People's Republic of China
;
    'Liyuan Chai' ?
;
Chinese National Engineering Research Center for Control & Treatment of Heavy
Metal Pollution (CNERC--CTHMP)
Environmental Engineering Institute
School of Metallurgical Science and Engineering
Central South University, Changsha 410083
People's Republic of China
;
    'Hui Liu' ?
;
Chinese National Engineering Research Center for Control & Treatment of Heavy
Metal Pollution (CNERC--CTHMP)
Environmental Engineering Institute
School of Metallurgical Science and Engineering
Central South University, Changsha 410083
People's Republic of China
;
    'Junke Wang' ?
;
Department of Materials Chemistry
School of Materials Science and Engineering
Key Laboratory of Nonferrous Metal of the Ministry of Education
Central South University, Changsha 410083
People's Republic of China
;
data_I
_chemical_name_systematic
;
Hexakis(\m~3~-2-hydroxynaphthalene-1-carboxaldehyde
thiosemicarbazonato-\k^3^<i>N</i>^2^:<i>S</i>:<i>S</i>)hexasilver(I)
<i>N</i>,<i>N</i>'-dimethylformamide tetrasolvate
;
_chemical_name_common     ?
_chemical_formula_moiety     'C72 H60 O6 Ag6 N18 S6, 4(C3 H7 N O)'
_chemical_formula_sum     'C84 H88 Ag6 N22 O10 S6'
_chemical_formula_iupac     '[Ag6 (C12 H10 N3 O S)6], 4C3 H7 N O'
_chemical_formula_weight     2405.34
_chemical_melting_point     ?
_symmetry_cell_setting     monoclinic
_symmetry_space_group_name_H-M     'C 2/c'
_symmetry_space_group_name_Hall     '-C 2yc'
loop_
    _symmetry_equiv_pos_as_xyz
    'x, y, z'
    '-x, y, -z+1/2'
    'x+1/2, y+1/2, z'
    '-x+1/2, y+1/2, -z+1/2'
    '-x, -y, -z'
    'x, -y, z-1/2'
    '-x+1/2, -y+1/2, -z'
    'x+1/2, -y+1/2, z-1/2'
_cell_length_a     24.604(3)
_cell_length_b     18.877(3)
_cell_length_c     24.816(3)
_cell_angle_alpha     90.00
_cell_angle_beta     94.763(3)
_cell_angle_gamma     90.00
_cell_volume     11486(3)
_cell_formula_units_Z     4
_cell_measurement_reflns_used     6309
_cell_measurement_theta_min     2.19
_cell_measurement_theta_max     27.17
_cell_measurement_temperature     293(2)
_exptl_crystal_description     block
_exptl_crystal_colour     yellow
_exptl_crystal_size_max     0.22
_exptl_crystal_size_mid     0.20
_exptl_crystal_size_min     0.18
_exptl_crystal_density_diffrn     1.391
_exptl_crystal_density_meas     ?
_exptl_crystal_density_method     'not measured'
_exptl_crystal_F_000     4816
_exptl_absorpt_coefficient_mu     1.168
_exptl_absorpt_correction_type     multi-scan
_exptl_absorpt_process_details     '(SADABS; Sheldrick, 1996)'
_exptl_absorpt_correction_T_min     0.2382
_exptl_absorpt_correction_T_max     0.3726
_exptl_special_details     ?
_diffrn_ambient_temperature     293(2)
_diffrn_radiation_type     MoK\a
_diffrn_radiation_wavelength     0.71073
_diffrn_radiation_source     'fine-focus sealed tube'
_diffrn_radiation_monochromator     graphite
_diffrn_measurement_device_type     'Bruker SMART CCD'
_diffrn_measurement_method     '\f and \w scans'
_diffrn_reflns_number     28454
_diffrn_reflns_av_R_equivalents     0.0424
_diffrn_reflns_av_sigmaI/netI     0.0351
_diffrn_reflns_theta_min     1.66
_diffrn_reflns_theta_max     25.00
_diffrn_reflns_theta_full     25.00
_diffrn_measured_fraction_theta_max     0.993
_diffrn_measured_fraction_theta_full     0.993
_diffrn_reflns_limit_h_min     -28
_diffrn_reflns_limit_h_max     29
_diffrn_reflns_limit_k_min     -22
_diffrn_reflns_limit_k_max     21
_diffrn_reflns_limit_l_min     -29
_diffrn_reflns_limit_l_max     16
_refine_special_details
;
Refinement of <i>F</i>^2^ against ALL reflections. The weighted <i>R</i>-factor
<i>wR</i> and goodness of fit <i>S</i> are based on <i>F</i>^2^, conventional
<i>R</i>-factors <i>R</i> are based on <i>F</i>, with <i>F</i> set to zero for
negative <i>F</i>^2^. The threshold expression of <i>F</i>^2^ >
\s(<i>F</i>^2^) is used only for calculating <i>R</i>-factors(gt) <i>etc</i>.
and is not relevant to the choice of reflections for refinement.
<i>R</i>-factors based on <i>F</i>^2^ are statistically about twice as large
as those based on <i>F</i>, and <i>R</i>- factors based on ALL data will be
even larger.
;
_reflns_number_total     10056
_reflns_number_gt     7829
_reflns_threshold_expression     I>2s(I)
_refine_ls_structure_factor_coef     Fsqd
_refine_ls_matrix_type     full
_refine_ls_R_factor_all     0.0600
_refine_ls_R_factor_gt     0.0459
_refine_ls_wR_factor_gt     0.1372
_refine_ls_wR_factor_ref     0.1446
_refine_ls_goodness_of_fit_ref     1.078
_refine_ls_restrained_S_all     1.117
_refine_ls_number_reflns     10056
_refine_ls_number_parameters     667
_refine_ls_number_restraints     63
_refine_ls_hydrogen_treatment     constr
_refine_ls_weighting_scheme     calc
_refine_ls_weighting_details
         'calc w=1/[\s^2^(Fo^2^)+(0.0950P)^2^+0.0000P] where P=(Fo^2^+2Fc^2^)/3'
_atom_sites_solution_hydrogens     geom
_atom_sites_solution_primary     direct
_atom_sites_solution_secondary     difmap
_refine_ls_shift/su_max     0.002
_refine_ls_shift/su_mean     0.000
_refine_diff_density_max     0.917
_refine_diff_density_min     -0.424
_refine_ls_extinction_method     none
_refine_ls_extinction_coef     ?
loop_
    _atom_type_symbol
    _atom_type_description
    _atom_type_scat_dispersion_real
    _atom_type_scat_dispersion_imag
    _atom_type_scat_source
    'C' 'C' 0.0033 0.0016
                         'International Tables Vol C Tables 4.2.6.8 and 6.1.1.4'
    'H' 'H' 0.0000 0.0000
                         'International Tables Vol C Tables 4.2.6.8 and 6.1.1.4'
    'N' 'N' 0.0061 0.0033
                         'International Tables Vol C Tables 4.2.6.8 and 6.1.1.4'
    'O' 'O' 0.0106 0.0060
                         'International Tables Vol C Tables 4.2.6.8 and 6.1.1.4'
    'S' 'S' 0.1246 0.1234
                         'International Tables Vol C Tables 4.2.6.8 and 6.1.1.4'
    'Ag' 'Ag' -0.8971 1.1015
                         'International Tables Vol C Tables 4.2.6.8 and 6.1.1.4'
_computing_data_collection     'SMART (Bruker, 2000)'
_computing_cell_refinement     'SAINT (Bruker, 2000)'
_computing_data_reduction     'SAINT (Bruker, 2000)'
_computing_structure_solution     'SHELXTL (Sheldrick, 2008)'
_computing_structure_refinement     'SHELXTL (Sheldrick, 2008)'
_computing_molecular_graphics     'SHELXTL (Sheldrick, 2008)'
_computing_publication_material     'SHELXTL (Sheldrick, 2008)'
loop_
    _atom_site_type_symbol
    _atom_site_label
    _atom_site_fract_x
    _atom_site_fract_y
    _atom_site_fract_z
    _atom_site_U_iso_or_equiv
    _atom_site_adp_type
    _atom_site_calc_flag
    _atom_site_refinement_flags
    _atom_site_occupancy
    _atom_site_symmetry_multiplicity
    _atom_site_disorder_assembly
    _atom_site_disorder_group
    Ag Ag1 0.171626(12) 0.813538(16) 0.482106(12) 0.05265(8) Uani d . 1 1 . .
    Ag Ag2 0.240712(12) 0.788788(17) 0.582419(12) 0.05635(9) Uani d . 1 1 . .
    Ag Ag3 0.191030(13) 0.661685(16) 0.509778(12) 0.05414(8) Uani d . 1 1 . .
    S S1 0.16540(4) 0.75257(5) 0.39220(4) 0.0510(2) Uani d . 1 1 . .
    S S2 0.16228(4) 0.70906(5) 0.59592(4) 0.0520(2) Uani d . 1 1 . .
    S S3 0.27035(4) 0.57841(5) 0.51287(4) 0.0499(2) Uani d . 1 1 . .
    N N1 0.09822(14) 0.57526(18) 0.43441(14) 0.0591(9) Uani d . 1 1 . .
    N N2 0.13114(13) 0.63483(17) 0.43751(13) 0.0531(8) Uani d . 1 1 . .
    N N3 0.08875(19) 0.6661(3) 0.35352(18) 0.0993(14) Uani d U 1 1 . .
    H H3A 0.0673 0.6301 0.3527 0.119 Uiso calc R 1 1 . .
    H H3B 0.0868 0.6956 0.3271 0.119 Uiso calc R 1 1 . .
    N N4 0.05033(12) 0.83205(16) 0.52337(13) 0.0475(8) Uani d . 1 1 . .
    N N5 0.10008(12) 0.79779(16) 0.53377(12) 0.0476(8) Uani d . 1 1 . .
    N N6 0.06729(14) 0.76102(19) 0.61488(13) 0.0614(9) Uani d . 1 1 . .
    H H6A 0.0380 0.7858 0.6092 0.074 Uiso calc R 1 1 . .
    H H6B 0.0725 0.7360 0.6438 0.074 Uiso calc R 1 1 . .
    N N7 0.27039(15) 0.5619(2) 0.35485(14) 0.0656(10) Uani d . 1 1 . .
    N N8 0.27440(14) 0.59230(18) 0.40692(12) 0.0575(9) Uani d . 1 1 . .
    N N9 0.25925(15) 0.47922(19) 0.43895(15) 0.0671(10) Uani d . 1 1 . .
    H H9A 0.2586 0.4610 0.4071 0.080 Uiso calc R 1 1 . .
    H H9B 0.2547 0.4527 0.4664 0.080 Uiso calc R 1 1 . .
    O O1 0.02497(15) 0.48899(18) 0.39190(13) 0.0853(10) Uani d . 1 1 . .
    H H1B 0.0463 0.5224 0.3930 0.128 Uiso calc R 1 1 . .
    O O2 -0.05009(11) 0.86290(17) 0.53609(12) 0.0686(8) Uani d . 1 1 . .
    H H2B -0.0209 0.8420 0.5413 0.103 Uiso calc R 1 1 . .
    O O3 0.2174(2) 0.4973(3) 0.27494(18) 0.1230(16) Uani d . 1 1 . .
    H H3C 0.2245 0.5096 0.3064 0.184 Uiso calc R 1 1 . .
    C C1 0.0316(2) 0.4524(2) 0.4389(2) 0.0696(12) Uani d . 1 1 . .
    C C2 -0.0022(2) 0.3926(3) 0.4433(2) 0.0858(16) Uani d . 1 1 . .
    H H2A -0.0264 0.3788 0.4144 0.103 Uiso calc R 1 1 . .
    C C3 0.0012(2) 0.3550(3) 0.4907(2) 0.0824(15) Uani d . 1 1 . .
    H H3D -0.0213 0.3157 0.4936 0.099 Uiso calc R 1 1 . .
    C C4 0.0369(2) 0.3736(2) 0.5340(2) 0.0710(13) Uani d . 1 1 . .
    C C5 0.0388(3) 0.3357(3) 0.5855(3) 0.0961(18) Uani d . 1 1 . .
    H H5A 0.0155 0.2975 0.5892 0.115 Uiso calc R 1 1 . .
    C C6 0.0736(3) 0.3551(3) 0.6272(3) 0.109(2) Uani d . 1 1 . .
    H H6C 0.0739 0.3303 0.6596 0.131 Uiso calc R 1 1 . .
    C C7 0.1083(3) 0.4100(3) 0.6233(2) 0.104(2) Uani d . 1 1 . .
    H H7B 0.1324 0.4220 0.6527 0.125 Uiso calc R 1 1 . .
    C C8 0.1084(2) 0.4484(3) 0.5761(2) 0.0873(16) Uani d . 1 1 . .
    H H8B 0.1330 0.4856 0.5742 0.105 Uiso calc R 1 1 . .
    C C9 0.07184(19) 0.4329(2) 0.53019(19) 0.0678(12) Uani d . 1 1 . .
    C C10 0.06846(18) 0.4728(2) 0.48118(18) 0.0633(11) Uani d . 1 1 . .
    C C11 0.10170(17) 0.5363(2) 0.47600(18) 0.0600(11) Uani d . 1 1 . .
    H H11A 0.1266 0.5487 0.5047 0.072 Uiso calc R 1 1 . .
    C C12 0.12505(16) 0.6761(2) 0.39585(16) 0.0529(10) Uani d . 1 1 . .
    C C13 -0.04809(15) 0.9071(2) 0.49380(17) 0.0547(10) Uani d . 1 1 . .
    C C14 -0.09473(17) 0.9478(2) 0.47924(19) 0.0659(12) Uani d . 1 1 . .
    H H14A -0.1254 0.9428 0.4984 0.079 Uiso calc R 1 1 . .
    C C15 -0.09576(17) 0.9941(3) 0.4380(2) 0.0671(12) Uani d . 1 1 . .
    H H15A -0.1271 1.0207 0.4294 0.080 Uiso calc R 1 1 . .
    C C16 -0.05039(17) 1.0030(2) 0.40773(17) 0.0602(11) Uani d . 1 1 . .
    C C17 -0.0514(2) 1.0516(3) 0.36387(19) 0.0711(13) Uani d . 1 1 . .
    H H17A -0.0823 1.0790 0.3556 0.085 Uiso calc R 1 1 . .
    C C18 -0.0087(2) 1.0587(3) 0.3344(2) 0.0818(15) Uani d . 1 1 . .
    H H18A -0.0103 1.0906 0.3058 0.098 Uiso calc R 1 1 . .
    C C19 0.0376(2) 1.0188(3) 0.3463(2) 0.0780(14) Uani d . 1 1 . .
    H H19A 0.0667 1.0235 0.3249 0.094 Uiso calc R 1 1 . .
    C C20 0.04169(19) 0.9720(2) 0.38905(18) 0.0654(12) Uani d . 1 1 . .
    H H20A 0.0739 0.9468 0.3968 0.078 Uiso calc R 1 1 . .
    C C21 -0.00225(15) 0.9620(2) 0.42120(16) 0.0521(10) Uani d . 1 1 . .
    C C22 -0.00177(15) 0.9137(2) 0.46551(15) 0.0497(9) Uani d . 1 1 . .
    C C23 0.04720(15) 0.87334(19) 0.48270(15) 0.0484(9) Uani d . 1 1 . .
    H H23A 0.0776 0.8780 0.4630 0.058 Uiso calc R 1 1 . .
    C C24 0.10444(14) 0.76144(19) 0.57889(14) 0.0435(8) Uani d . 1 1 . .
    C C25 0.2510(3) 0.5314(4) 0.2427(2) 0.104(2) Uani d . 1 1 . .
    C C26 0.2459(3) 0.5160(4) 0.1857(3) 0.1147(18) Uani d U 1 1 . .
    H H26A 0.2203 0.4836 0.1712 0.138 Uiso calc R 1 1 . .
    C C27 0.2789(3) 0.5496(4) 0.1544(3) 0.1144(18) Uani d U 1 1 . .
    H H27A 0.2745 0.5391 0.1177 0.137 Uiso calc R 1 1 . .
    C C28 0.3180(3) 0.5973(3) 0.1699(2) 0.0934(15) Uani d U 1 1 . .
    C C29 0.3531(3) 0.6318(4) 0.1345(2) 0.1046(18) Uani d U 1 1 . .
    H H29A 0.3493 0.6213 0.0977 0.126 Uiso calc R 1 1 . .
    C C30 0.3886(3) 0.6755(4) 0.1515(3) 0.127(2) Uani d U 1 1 . .
    H H30A 0.4086 0.6988 0.1268 0.152 Uiso calc R 1 1 . .
    C C31 0.3996(3) 0.6910(4) 0.2081(3) 0.114(2) Uani d U 1 1 . .
    H H31A 0.4273 0.7223 0.2199 0.137 Uiso calc R 1 1 . .
    C C32 0.3687(3) 0.6590(3) 0.2442(2) 0.1015(19) Uani d . 1 1 . .
    H H32A 0.3757 0.6680 0.2809 0.122 Uiso calc R 1 1 . .
    C C33 0.3264(2) 0.6125(3) 0.2266(2) 0.0911(16) Uani d U 1 1 . .
    C C34 0.2898(2) 0.5779(3) 0.26316(19) 0.0814(15) Uani d . 1 1 . .
    C C35 0.29397(18) 0.5973(3) 0.32006(16) 0.0645(12) Uani d . 1 1 . .
    H H35A 0.3145 0.6368 0.3313 0.077 Uiso calc R 1 1 . .
    C C36 0.26717(15) 0.5477(2) 0.44566(15) 0.0488(9) Uani d . 1 1 . .
    C C37 0.1231(5) 0.9297(5) 0.2325(5) 0.087(3) Uani d P 0.50 1 . .
    H H37A 0.1419 0.9325 0.2679 0.130 Uiso calc PR 0.50 1 . .
    H H37B 0.0973 0.9678 0.2277 0.130 Uiso calc PR 0.50 1 . .
    H H37C 0.1489 0.9331 0.2056 0.130 Uiso calc PR 0.50 1 . .
    C C38 0.0619(5) 0.8437(6) 0.1746(5) 0.089(3) Uani d PU 0.50 1 . .
    H H38A 0.0455 0.7980 0.1785 0.133 Uiso calc PR 0.50 1 . .
    H H38B 0.0854 0.8423 0.1456 0.133 Uiso calc PR 0.50 1 . .
    H H38C 0.0338 0.8784 0.1667 0.133 Uiso calc PR 0.50 1 . .
    C C39 0.0960(4) 0.8193(6) 0.2672(4) 0.078(3) Uani d P 0.50 1 . .
    H H39A 0.1113 0.8342 0.3008 0.093 Uiso calc PR 0.50 1 . .
    N N10 0.0949(3) 0.8634(3) 0.2267(3) 0.0561(17) Uani d P 0.50 1 . .
    O O4 0.0773(3) 0.7578(4) 0.2628(3) 0.095(2) Uani d PU 0.50 1 . .
    C C40 0.2559(5) 0.7879(6) 0.2711(4) 0.087(3) Uani d PD 0.50 1 . .
    H H40A 0.2754 0.8308 0.2806 0.130 Uiso calc PR 0.50 1 . .
    H H40B 0.2801 0.7482 0.2767 0.130 Uiso calc PR 0.50 1 . .
    H H40C 0.2260 0.7828 0.2932 0.130 Uiso calc PR 0.50 1 . .
    C C41 0.2129(6) 0.7401(7) 0.2012(6) 0.161(6) Uani d PD 0.50 1 . .
    H H41A 0.2007 0.7454 0.1636 0.242 Uiso calc PR 0.50 1 . .
    H H41B 0.1820 0.7328 0.2217 0.242 Uiso calc PR 0.50 1 . .
    H H41C 0.2369 0.7001 0.2057 0.242 Uiso calc PR 0.50 1 . .
    C C42 0.2428(7) 0.8450(8) 0.1807(6) 0.125(5) Uani d P 0.50 1 . .
    H H42A 0.2656 0.8799 0.1965 0.150 Uiso calc PR 0.50 1 . .
    N N11 0.2359(3) 0.7908(4) 0.2164(3) 0.0563(18) Uani d P 0.50 1 . .
    O O5 0.2296(5) 0.8580(5) 0.1406(3) 0.136(4) Uani d P 0.50 1 . .
    O O6 0.4334(3) 0.8328(4) 0.2955(3) 0.090(2) Uani d P 0.50 1 . .
    C C43 0.4240(4) 1.0056(5) 0.2406(4) 0.081(3) Uani d P 0.50 1 . .
    H H43A 0.4350 1.0254 0.2754 0.121 Uiso calc PR 0.50 1 . .
    H H43B 0.3889 1.0239 0.2279 0.121 Uiso calc PR 0.50 1 . .
    H H43C 0.4502 1.0180 0.2155 0.121 Uiso calc PR 0.50 1 . .
    C C44 0.4052(4) 0.8921(6) 0.1971(4) 0.084(3) Uani d P 0.50 1 . .
    H H44A 0.4048 0.8424 0.2051 0.126 Uiso calc PR 0.50 1 . .
    H H44B 0.4307 0.9012 0.1707 0.126 Uiso calc PR 0.50 1 . .
    H H44C 0.3694 0.9069 0.1832 0.126 Uiso calc PR 0.50 1 . .
    C C45 0.4319(4) 0.8969(7) 0.2912(5) 0.089(3) Uani d PU 0.50 1 . .
    H H45A 0.4389 0.9239 0.3224 0.107 Uiso calc PR 0.50 1 . .
    N N12 0.4210(3) 0.9304(4) 0.2449(2) 0.063(2) Uani d P 0.50 1 . .
    O O7 0.2454(2) 0.3792(3) 0.5239(2) 0.0587(13) Uani d PU 0.50 1 . .
    C C46 0.1547(4) 0.2320(4) 0.5242(4) 0.075(3) Uani d P 0.50 1 . .
    H H46A 0.1703 0.2201 0.5598 0.112 Uiso calc PR 0.50 1 . .
    H H46B 0.1600 0.1934 0.5000 0.112 Uiso calc PR 0.50 1 . .
    H H46C 0.1164 0.2410 0.5252 0.112 Uiso calc PR 0.50 1 . .
    C C47 0.1648(4) 0.3228(5) 0.4527(4) 0.073(3) Uani d P 0.50 1 . .
    H H47A 0.1858 0.3643 0.4461 0.109 Uiso calc PR 0.50 1 . .
    H H47B 0.1268 0.3351 0.4510 0.109 Uiso calc PR 0.50 1 . .
    H H47C 0.1704 0.2876 0.4259 0.109 Uiso calc PR 0.50 1 . .
    C C48 0.2207(4) 0.3293(4) 0.5356(3) 0.060(2) Uani d P 0.50 1 . .
    H H48A 0.2294 0.3111 0.5701 0.072 Uiso calc PR 0.50 1 . .
    N N13 0.1815(3) 0.2954(3) 0.5052(3) 0.0468(15) Uani d P 0.50 1 . .
loop_
    _atom_site_aniso_label
    _atom_site_aniso_U_11
    _atom_site_aniso_U_22
    _atom_site_aniso_U_33
    _atom_site_aniso_U_12
    _atom_site_aniso_U_13
    _atom_site_aniso_U_23
    Ag1 0.05776(17) 0.05486(17) 0.04597(16) -0.00022(13) 0.00805(13) 0.00734(12)
    Ag2 0.05578(17) 0.06027(18) 0.05285(18) 0.00050(13) 0.00367(14) 0.00891(13)
    Ag3 0.06226(18) 0.05244(17) 0.04791(17) 0.00372(13) 0.00561(14) 0.00294(12)
    S1 0.0549(5) 0.0543(5) 0.0438(5) -0.0023(4) 0.0035(4) 0.0061(4)
    S2 0.0564(5) 0.0552(5) 0.0450(5) 0.0023(4) 0.0079(4) 0.0091(4)
    S3 0.0570(5) 0.0488(5) 0.0446(5) 0.0013(4) 0.0081(4) 0.0031(4)
    N1 0.0648(19) 0.0566(19) 0.0556(19) -0.0095(16) 0.0042(16) 0.0038(16)
    N2 0.0554(17) 0.0538(18) 0.0497(18) -0.0064(15) 0.0017(14) 0.0065(15)
    N3 0.109(3) 0.098(3) 0.085(3) -0.033(2) -0.027(2) 0.016(2)
    N4 0.0439(15) 0.0487(17) 0.0504(17) 0.0009(13) 0.0069(13) 0.0001(14)
    N5 0.0439(15) 0.0514(17) 0.0480(17) 0.0004(13) 0.0064(13) 0.0060(13)
    N6 0.0601(19) 0.073(2) 0.0532(19) 0.0072(17) 0.0165(16) 0.0100(16)
    N7 0.079(2) 0.068(2) 0.0490(19) 0.0157(18) 0.0009(17) -0.0046(17)
    N8 0.071(2) 0.063(2) 0.0390(17) 0.0076(17) 0.0063(15) 0.0032(15)
    N9 0.091(3) 0.057(2) 0.054(2) -0.0044(18) 0.0069(18) -0.0029(16)
    O1 0.116(3) 0.073(2) 0.0638(19) -0.0227(19) -0.0104(18) -0.0023(16)
    O2 0.0522(15) 0.084(2) 0.0713(19) 0.0015(15) 0.0128(14) 0.0191(16)
    O3 0.131(3) 0.137(4) 0.095(3) -0.006(3) -0.029(3) -0.024(3)
    C1 0.082(3) 0.057(2) 0.070(3) -0.012(2) 0.007(2) -0.005(2)
    C2 0.105(4) 0.064(3) 0.086(4) -0.028(3) -0.005(3) -0.007(3)
    C3 0.093(3) 0.056(3) 0.099(4) -0.024(2) 0.011(3) -0.001(3)
    C4 0.081(3) 0.053(2) 0.080(3) -0.011(2) 0.012(2) 0.006(2)
    C5 0.110(4) 0.067(3) 0.112(5) -0.018(3) 0.013(4) 0.020(3)
    C6 0.135(5) 0.097(4) 0.095(4) -0.015(4) 0.008(4) 0.041(3)
    C7 0.127(5) 0.093(4) 0.088(4) -0.028(4) -0.022(3) 0.032(3)
    C8 0.093(3) 0.075(3) 0.091(4) -0.023(3) -0.010(3) 0.019(3)
    C9 0.073(3) 0.056(2) 0.075(3) -0.005(2) 0.004(2) 0.007(2)
    C10 0.073(3) 0.054(2) 0.063(3) -0.012(2) 0.008(2) 0.0020(19)
    C11 0.063(2) 0.057(2) 0.059(2) -0.0090(19) 0.000(2) -0.001(2)
    C12 0.057(2) 0.053(2) 0.047(2) -0.0052(17) -0.0048(17) 0.0039(17)
    C13 0.048(2) 0.057(2) 0.058(2) -0.0037(18) 0.0050(18) -0.0016(18)
    C14 0.047(2) 0.071(3) 0.080(3) 0.001(2) 0.010(2) -0.001(2)
    C15 0.050(2) 0.069(3) 0.081(3) 0.011(2) -0.001(2) -0.007(2)
    C16 0.064(2) 0.052(2) 0.061(2) 0.0017(19) -0.011(2) -0.0077(19)
    C17 0.075(3) 0.064(3) 0.072(3) 0.004(2) -0.011(2) 0.008(2)
    C18 0.106(4) 0.068(3) 0.069(3) 0.001(3) -0.005(3) 0.019(2)
    C19 0.091(3) 0.079(3) 0.064(3) -0.003(3) 0.013(3) 0.013(2)
    C20 0.070(3) 0.067(3) 0.060(3) 0.003(2) 0.012(2) 0.006(2)
    C21 0.054(2) 0.048(2) 0.053(2) -0.0029(17) 0.0006(17) -0.0022(17)
    C22 0.050(2) 0.048(2) 0.050(2) -0.0012(16) -0.0007(16) -0.0053(16)
    C23 0.0459(18) 0.047(2) 0.053(2) 0.0008(16) 0.0070(16) -0.0009(17)
    C24 0.0447(17) 0.0476(19) 0.0386(18) -0.0071(15) 0.0062(15) -0.0008(15)
    C25 0.123(5) 0.123(5) 0.060(3) 0.036(4) -0.021(3) -0.018(3)
    C26 0.119(3) 0.127(5) 0.093(4) 0.025(3) -0.021(2) -0.002(3)
    C27 0.131(3) 0.117(3) 0.093(3) 0.036(3) -0.002(2) -0.010(3)
    C28 0.109(3) 0.105(3) 0.0665(12) 0.033(3) 0.009(2) 0.005(2)
    C29 0.126(3) 0.119(3) 0.072(3) 0.026(3) 0.022(3) 0.007(3)
    C30 0.137(4) 0.138(4) 0.109(4) 0.021(3) 0.032(3) 0.022(3)
    C31 0.123(4) 0.118(4) 0.103(3) 0.020(3) 0.025(3) 0.017(3)
    C32 0.126(4) 0.108(4) 0.076(3) 0.045(4) 0.043(3) 0.030(3)
    C33 0.116(4) 0.105(4) 0.0553(15) 0.061(3) 0.026(2) 0.022(2)
    C34 0.105(3) 0.088(3) 0.050(3) 0.045(3) 0.000(2) 0.002(2)
    C35 0.080(3) 0.072(3) 0.042(2) 0.021(2) 0.006(2) 0.0029(19)
    C36 0.0509(19) 0.048(2) 0.047(2) 0.0081(16) 0.0000(16) -0.0023(16)
    C37 0.098(7) 0.069(6) 0.091(7) -0.002(5) -0.009(6) 0.005(5)
    C38 0.104(4) 0.079(4) 0.081(4) 0.007(3) -0.013(4) 0.012(3)
    C39 0.091(7) 0.082(6) 0.056(5) 0.006(5) -0.024(5) 0.014(5)
    N10 0.071(4) 0.037(3) 0.057(4) 0.015(3) -0.020(3) 0.011(3)
    O4 0.105(4) 0.095(4) 0.078(3) -0.016(3) -0.027(3) 0.037(3)
    C40 0.116(8) 0.080(7) 0.063(6) 0.031(6) -0.002(6) -0.007(5)
    C41 0.162(12) 0.139(11) 0.189(15) 0.098(9) 0.052(11) 0.082(10)
    C42 0.157(12) 0.105(10) 0.112(11) -0.033(9) 0.004(10) -0.007(8)
    N11 0.079(4) 0.050(4) 0.041(3) 0.008(3) 0.015(3) 0.004(3)
    O5 0.222(10) 0.130(6) 0.054(4) -0.029(7) -0.002(5) 0.058(4)
    O6 0.115(5) 0.103(5) 0.055(3) 0.005(4) 0.030(3) 0.049(3)
    C43 0.086(6) 0.071(6) 0.084(7) -0.016(5) -0.003(5) 0.017(5)
    C44 0.092(7) 0.084(7) 0.076(6) -0.011(5) 0.004(5) 0.033(5)
    C45 0.082(4) 0.104(5) 0.082(4) 0.000(4) 0.014(3) 0.004(4)
    N12 0.049(3) 0.103(5) 0.038(3) 0.001(4) 0.000(3) 0.029(3)
    O7 0.086(3) 0.049(2) 0.038(2) -0.033(2) -0.010(2) 0.0095(19)
    C46 0.081(6) 0.048(5) 0.096(7) -0.031(4) 0.010(5) 0.001(5)
    C47 0.078(6) 0.060(5) 0.076(6) -0.007(4) -0.024(5) -0.009(4)
    C48 0.101(6) 0.051(4) 0.025(3) -0.008(4) -0.005(4) 0.007(3)
    N13 0.058(3) 0.031(3) 0.050(4) -0.010(3) 0.002(3) -0.009(2)
_geom_special_details
;
All e.s.d.'s (except the e.s.d. in the dihedral angle between two l.s. planes)
are estimated using the full covariance matrix. The cell e.s.d.'s are taken
into account individually in the estimation of e.s.d.'s in distances, angles
and torsion angles; correlations between e.s.d.'s in cell parameters are only
used when they are defined by crystal symmetry. An approximate (isotropic)
treatment of cell e.s.d.'s is used for estimating e.s.d.'s involving l.s.
planes.
;
loop_
    _geom_bond_atom_site_label_1
    _geom_bond_atom_site_label_2
    _geom_bond_site_symmetry_2
    _geom_bond_distance
    _geom_bond_publ_flag
    Ag1 N5 . 2.282(3) ?
    Ag1 S3 7_566 2.4869(10) ?
    Ag1 S1 . 2.5039(10) ?
    Ag1 Ag2 . 2.9329(5) ?
    Ag1 Ag3 . 2.9769(6) ?
    Ag2 N8 7_566 2.294(3) ?
    Ag2 S1 7_566 2.4699(10) ?
    Ag2 S2 . 2.4917(11) ?
    Ag2 Ag3 7_566 3.0931(5) ?
    Ag2 Ag3 . 3.1835(5) ?
    Ag3 N2 . 2.282(3) ?
    Ag3 S2 . 2.4741(11) ?
    Ag3 S3 . 2.5020(10) ?
    Ag3 Ag2 7_566 3.0931(5) ?
    S1 C12 . 1.759(4) ?
    S1 Ag2 7_566 2.4699(10) ?
    S2 C24 . 1.755(4) ?
    S3 C36 . 1.762(4) ?
    S3 Ag1 7_566 2.4869(10) ?
    N1 C11 . 1.264(5) ?
    N1 N2 . 1.384(5) ?
    N2 C12 . 1.293(5) ?
    N3 C12 . 1.335(6) ?
    N3 H3A . 0.8600 ?
    N3 H3B . 0.8600 ?
    N4 C23 . 1.273(5) ?
    N4 N5 . 1.390(4) ?
    N5 C24 . 1.310(5) ?
    N6 C24 . 1.330(5) ?
    N6 H6A . 0.8600 ?
    N6 H6B . 0.8600 ?
    N7 C35 . 1.270(6) ?
    N7 N8 . 1.410(5) ?
    N8 C36 . 1.302(5) ?
    N8 Ag2 7_566 2.294(3) ?
    N9 C36 . 1.315(5) ?
    N9 H9A . 0.8600 ?
    N9 H9B . 0.8600 ?
    O1 C1 . 1.354(6) ?
    O1 H1B . 0.8200 ?
    O2 C13 . 1.345(5) ?
    O2 H2B . 0.8200 ?
    O3 C25 . 1.361(8) ?
    O3 H3C . 0.8200 ?
    C1 C10 . 1.384(6) ?
    C1 C2 . 1.411(7) ?
    C2 C3 . 1.369(7) ?
    C2 H2A . 0.9300 ?
    C3 C4 . 1.377(7) ?
    C3 H3D . 0.9300 ?
    C4 C9 . 1.419(6) ?
    C4 C5 . 1.461(8) ?
    C5 C6 . 1.340(9) ?
    C5 H5A . 0.9300 ?
    C6 C7 . 1.352(8) ?
    C6 H6C . 0.9300 ?
    C7 C8 . 1.377(8) ?
    C7 H7B . 0.9300 ?
    C8 C9 . 1.422(7) ?
    C8 H8B . 0.9300 ?
    C9 C10 . 1.428(6) ?
    C10 C11 . 1.463(6) ?
    C11 H11A . 0.9300 ?
    C13 C22 . 1.393(5) ?
    C13 C14 . 1.404(6) ?
    C14 C15 . 1.343(7) ?
    C14 H14A . 0.9300 ?
    C15 C16 . 1.407(6) ?
    C15 H15A . 0.9300 ?
    C16 C17 . 1.423(6) ?
    C16 C21 . 1.431(6) ?
    C17 C18 . 1.334(7) ?
    C17 H17A . 0.9300 ?
    C18 C19 . 1.377(7) ?
    C18 H18A . 0.9300 ?
    C19 C20 . 1.378(6) ?
    C19 H19A . 0.9300 ?
    C20 C21 . 1.409(6) ?
    C20 H20A . 0.9300 ?
    C21 C22 . 1.428(5) ?
    C22 C23 . 1.459(5) ?
    C23 H23A . 0.9300 ?
    C25 C34 . 1.364(8) ?
    C25 C26 . 1.438(8) ?
    C26 C27 . 1.330(10) ?
    C26 H26A . 0.9300 ?
    C27 C28 . 1.350(9) ?
    C27 H27A . 0.9300 ?
    C28 C33 . 1.436(7) ?
    C28 C29 . 1.438(9) ?
    C29 C30 . 1.248(10) ?
    C29 H29A . 0.9300 ?
    C30 C31 . 1.438(10) ?
    C30 H30A . 0.9300 ?
    C31 C32 . 1.363(9) ?
    C31 H31A . 0.9300 ?
    C32 C33 . 1.403(9) ?
    C32 H32A . 0.9300 ?
    C33 C34 . 1.480(8) ?
    C34 C35 . 1.454(6) ?
    C35 H35A . 0.9300 ?
    C37 N10 . 1.432(12) ?
    C37 H37A . 0.9600 ?
    C37 H37B . 0.9600 ?
    C37 H37C . 0.9600 ?
    C38 N10 . 1.516(12) ?
    C38 H38A . 0.9600 ?
    C38 H38B . 0.9600 ?
    C38 H38C . 0.9600 ?
    C39 O4 . 1.250(12) ?
    C39 N10 . 1.302(11) ?
    C39 H39A . 0.9300 ?
    C40 N11 . 1.406(11) ?
    C40 H40A . 0.9600 ?
    C40 H40B . 0.9600 ?
    C40 H40C . 0.9600 ?
    C41 N11 . 1.159(16) ?
    C41 H41A . 0.9600 ?
    C41 H41B . 0.9600 ?
    C41 H41C . 0.9600 ?
    C42 O5 . 1.052(16) ?
    C42 N11 . 1.372(16) ?
    C42 H42A . 0.9300 ?
    O6 C45 . 1.215(14) ?
    C43 N12 . 1.425(13) ?
    C43 H43A . 0.9600 ?
    C43 H43B . 0.9600 ?
    C43 H43C . 0.9600 ?
    C44 N12 . 1.415(13) ?
    C44 H44A . 0.9600 ?
    C44 H44B . 0.9600 ?
    C44 H44C . 0.9600 ?
    C45 N12 . 1.320(13) ?
    C45 H45A . 0.9300 ?
    O7 C48 . 1.171(10) ?
    C46 N13 . 1.463(10) ?
    C46 H46A . 0.9600 ?
    C46 H46B . 0.9600 ?
    C46 H46C . 0.9600 ?
    C47 N13 . 1.428(11) ?
    C47 H47A . 0.9600 ?
    C47 H47B . 0.9600 ?
    C47 H47C . 0.9600 ?
    C48 N13 . 1.338(10) ?
    C48 H48A . 0.9300 ?
loop_
    _geom_angle_atom_site_label_1
    _geom_angle_atom_site_label_2
    _geom_angle_atom_site_label_3
    _geom_angle_site_symmetry_1
    _geom_angle_site_symmetry_3
    _geom_angle
    _geom_angle_publ_flag
    N5 Ag1 S3 . 7_566 123.04(8) ?
    N5 Ag1 S1 . . 116.61(8) ?
    S3 Ag1 S1 7_566 . 114.45(3) ?
    N5 Ag1 Ag2 . . 85.53(8) ?
    S3 Ag1 Ag2 7_566 . 78.36(2) ?
    S1 Ag1 Ag2 . . 132.17(3) ?
    N5 Ag1 Ag3 . . 82.03(8) ?
    S3 Ag1 Ag3 7_566 . 134.25(3) ?
    S1 Ag1 Ag3 . . 76.10(2) ?
    Ag2 Ag1 Ag3 . . 65.183(11) ?
    N8 Ag2 S1 7_566 7_566 115.91(9) ?
    N8 Ag2 S2 7_566 . 116.15(9) ?
    S1 Ag2 S2 7_566 . 119.55(4) ?
    N8 Ag2 Ag1 7_566 . 81.60(8) ?
    S1 Ag2 Ag1 7_566 . 136.94(3) ?
    S2 Ag2 Ag1 . . 79.02(2) ?
    N8 Ag2 Ag3 7_566 7_566 83.84(8) ?
    S1 Ag2 Ag3 7_566 7_566 74.37(2) ?
    S2 Ag2 Ag3 . 7_566 139.12(3) ?
    Ag1 Ag2 Ag3 . 7_566 68.654(13) ?
    N8 Ag2 Ag3 7_566 . 138.11(8) ?
    S1 Ag2 Ag3 7_566 . 102.31(3) ?
    S2 Ag2 Ag3 . . 49.88(2) ?
    Ag1 Ag2 Ag3 . . 58.076(12) ?
    Ag3 Ag2 Ag3 7_566 . 90.886(14) ?
    N2 Ag3 S2 . . 123.17(9) ?
    N2 Ag3 S3 . . 109.62(9) ?
    S2 Ag3 S3 . . 118.61(3) ?
    N2 Ag3 Ag1 . . 87.24(8) ?
    S2 Ag3 Ag1 . . 78.42(3) ?
    S3 Ag3 Ag1 . . 136.20(3) ?
    N2 Ag3 Ag2 . 7_566 80.83(8) ?
    S2 Ag3 Ag2 . 7_566 137.87(3) ?
    S3 Ag3 Ag2 . 7_566 75.09(2) ?
    Ag1 Ag3 Ag2 . 7_566 67.966(11) ?
    N2 Ag3 Ag2 . . 143.62(8) ?
    S2 Ag3 Ag2 . . 50.37(2) ?
    S3 Ag3 Ag2 . . 101.20(3) ?
    Ag1 Ag3 Ag2 . . 56.741(12) ?
    Ag2 Ag3 Ag2 7_566 . 89.114(14) ?
    C12 S1 Ag2 . 7_566 104.32(14) ?
    C12 S1 Ag1 . . 108.93(14) ?
    Ag2 S1 Ag1 7_566 . 86.06(3) ?
    C24 S2 Ag3 . . 106.25(12) ?
    C24 S2 Ag2 . . 104.41(12) ?
    Ag3 S2 Ag2 . . 79.74(3) ?
    C36 S3 Ag1 . 7_566 107.32(13) ?
    C36 S3 Ag3 . . 101.81(12) ?
    Ag1 S3 Ag3 7_566 . 85.95(3) ?
    C11 N1 N2 . . 115.3(3) ?
    C12 N2 N1 . . 114.6(3) ?
    C12 N2 Ag3 . . 121.3(3) ?
    N1 N2 Ag3 . . 124.1(2) ?
    C12 N3 H3A . . 120.0 ?
    C12 N3 H3B . . 120.0 ?
    H3A N3 H3B . . 120.0 ?
    C23 N4 N5 . . 115.3(3) ?
    C24 N5 N4 . . 114.3(3) ?
    C24 N5 Ag1 . . 122.4(2) ?
    N4 N5 Ag1 . . 122.9(2) ?
    C24 N6 H6A . . 120.0 ?
    C24 N6 H6B . . 120.0 ?
    H6A N6 H6B . . 120.0 ?
    C35 N7 N8 . . 114.1(4) ?
    C36 N8 N7 . . 114.2(3) ?
    C36 N8 Ag2 . 7_566 121.0(3) ?
    N7 N8 Ag2 . 7_566 120.3(2) ?
    C36 N9 H9A . . 120.0 ?
    C36 N9 H9B . . 120.0 ?
    H9A N9 H9B . . 120.0 ?
    C1 O1 H1B . . 109.5 ?
    C13 O2 H2B . . 109.5 ?
    C25 O3 H3C . . 109.5 ?
    O1 C1 C10 . . 122.3(4) ?
    O1 C1 C2 . . 116.5(4) ?
    C10 C1 C2 . . 121.1(5) ?
    C3 C2 C1 . . 119.2(5) ?
    C3 C2 H2A . . 120.4 ?
    C1 C2 H2A . . 120.4 ?
    C2 C3 C4 . . 121.7(5) ?
    C2 C3 H3D . . 119.1 ?
    C4 C3 H3D . . 119.1 ?
    C3 C4 C9 . . 120.1(4) ?
    C3 C4 C5 . . 121.9(5) ?
    C9 C4 C5 . . 118.0(5) ?
    C6 C5 C4 . . 121.0(5) ?
    C6 C5 H5A . . 119.5 ?
    C4 C5 H5A . . 119.5 ?
    C5 C6 C7 . . 121.3(6) ?
    C5 C6 H6C . . 119.3 ?
    C7 C6 H6C . . 119.3 ?
    C6 C7 C8 . . 120.7(6) ?
    C6 C7 H7B . . 119.6 ?
    C8 C7 H7B . . 119.6 ?
    C7 C8 C9 . . 121.8(5) ?
    C7 C8 H8B . . 119.1 ?
    C9 C8 H8B . . 119.1 ?
    C4 C9 C8 . . 117.1(4) ?
    C4 C9 C10 . . 118.7(4) ?
    C8 C9 C10 . . 124.2(4) ?
    C1 C10 C9 . . 119.1(4) ?
    C1 C10 C11 . . 119.9(4) ?
    C9 C10 C11 . . 120.9(4) ?
    N1 C11 C10 . . 123.2(4) ?
    N1 C11 H11A . . 118.4 ?
    C10 C11 H11A . . 118.4 ?
    N2 C12 N3 . . 124.7(4) ?
    N2 C12 S1 . . 120.5(3) ?
    N3 C12 S1 . . 114.8(3) ?
    O2 C13 C22 . . 122.2(3) ?
    O2 C13 C14 . . 117.3(4) ?
    C22 C13 C14 . . 120.5(4) ?
    C15 C14 C13 . . 121.0(4) ?
    C15 C14 H14A . . 119.5 ?
    C13 C14 H14A . . 119.5 ?
    C14 C15 C16 . . 121.3(4) ?
    C14 C15 H15A . . 119.4 ?
    C16 C15 H15A . . 119.4 ?
    C15 C16 C17 . . 121.5(4) ?
    C15 C16 C21 . . 119.2(4) ?
    C17 C16 C21 . . 119.3(4) ?
    C18 C17 C16 . . 121.3(4) ?
    C18 C17 H17A . . 119.3 ?
    C16 C17 H17A . . 119.3 ?
    C17 C18 C19 . . 120.1(5) ?
    C17 C18 H18A . . 119.9 ?
    C19 C18 H18A . . 119.9 ?
    C18 C19 C20 . . 121.5(5) ?
    C18 C19 H19A . . 119.3 ?
    C20 C19 H19A . . 119.3 ?
    C19 C20 C21 . . 120.8(4) ?
    C19 C20 H20A . . 119.6 ?
    C21 C20 H20A . . 119.6 ?
    C20 C21 C22 . . 124.4(4) ?
    C20 C21 C16 . . 117.0(4) ?
    C22 C21 C16 . . 118.6(4) ?
    C13 C22 C21 . . 119.4(3) ?
    C13 C22 C23 . . 119.8(3) ?
    C21 C22 C23 . . 120.8(3) ?
    N4 C23 C22 . . 123.1(3) ?
    N4 C23 H23A . . 118.5 ?
    C22 C23 H23A . . 118.5 ?
    N5 C24 N6 . . 124.4(3) ?
    N5 C24 S2 . . 120.5(3) ?
    N6 C24 S2 . . 115.1(3) ?
    O3 C25 C34 . . 121.8(5) ?
    O3 C25 C26 . . 118.3(6) ?
    C34 C25 C26 . . 119.9(6) ?
    C27 C26 C25 . . 118.0(7) ?
    C27 C26 H26A . . 121.0 ?
    C25 C26 H26A . . 121.0 ?
    C26 C27 C28 . . 127.3(7) ?
    C26 C27 H27A . . 116.3 ?
    C28 C27 H27A . . 116.3 ?
    C27 C28 C33 . . 117.0(6) ?
    C27 C28 C29 . . 125.3(6) ?
    C33 C28 C29 . . 117.7(6) ?
    C30 C29 C28 . . 122.0(7) ?
    C30 C29 H29A . . 119.0 ?
    C28 C29 H29A . . 119.0 ?
    C29 C30 C31 . . 122.4(8) ?
    C29 C30 H30A . . 118.8 ?
    C31 C30 H30A . . 118.8 ?
    C32 C31 C30 . . 118.7(7) ?
    C32 C31 H31A . . 120.7 ?
    C30 C31 H31A . . 120.7 ?
    C31 C32 C33 . . 120.9(6) ?
    C31 C32 H32A . . 119.5 ?
    C33 C32 H32A . . 119.5 ?
    C32 C33 C28 . . 118.1(5) ?
    C32 C33 C34 . . 124.0(5) ?
    C28 C33 C34 . . 117.9(6) ?
    C25 C34 C35 . . 121.0(5) ?
    C25 C34 C33 . . 119.8(5) ?
    C35 C34 C33 . . 119.1(5) ?
    N7 C35 C34 . . 121.9(5) ?
    N7 C35 H35A . . 119.1 ?
    C34 C35 H35A . . 119.1 ?
    N8 C36 N9 . . 124.8(4) ?
    N8 C36 S3 . . 119.2(3) ?
    N9 C36 S3 . . 116.0(3) ?
    N10 C37 H37A . . 109.5 ?
    N10 C37 H37B . . 109.5 ?
    H37A C37 H37B . . 109.5 ?
    N10 C37 H37C . . 109.5 ?
    H37A C37 H37C . . 109.5 ?
    H37B C37 H37C . . 109.5 ?
    N10 C38 H38A . . 109.5 ?
    N10 C38 H38B . . 109.5 ?
    H38A C38 H38B . . 109.5 ?
    N10 C38 H38C . . 109.5 ?
    H38A C38 H38C . . 109.5 ?
    H38B C38 H38C . . 109.5 ?
    O4 C39 N10 . . 122.9(9) ?
    O4 C39 H39A . . 118.5 ?
    N10 C39 H39A . . 118.5 ?
    C39 N10 C37 . . 120.2(8) ?
    C39 N10 C38 . . 118.4(8) ?
    C37 N10 C38 . . 121.3(7) ?
    N11 C40 H40A . . 109.5 ?
    N11 C40 H40B . . 109.5 ?
    H40A C40 H40B . . 109.5 ?
    N11 C40 H40C . . 109.5 ?
    H40A C40 H40C . . 109.5 ?
    H40B C40 H40C . . 109.5 ?
    N11 C41 H41A . . 109.5 ?
    N11 C41 H41B . . 109.5 ?
    H41A C41 H41B . . 109.5 ?
    N11 C41 H41C . . 109.5 ?
    H41A C41 H41C . . 109.5 ?
    H41B C41 H41C . . 109.5 ?
    O5 C42 N11 . . 137.7(15) ?
    O5 C42 H42A . . 111.2 ?
    N11 C42 H42A . . 111.2 ?
    C41 N11 C42 . . 119.4(11) ?
    C41 N11 C40 . . 113.8(10) ?
    C42 N11 C40 . . 126.8(9) ?
    N12 C43 H43A . . 109.5 ?
    N12 C43 H43B . . 109.5 ?
    H43A C43 H43B . . 109.5 ?
    N12 C43 H43C . . 109.5 ?
    H43A C43 H43C . . 109.5 ?
    H43B C43 H43C . . 109.5 ?
    N12 C44 H44A . . 109.5 ?
    N12 C44 H44B . . 109.5 ?
    H44A C44 H44B . . 109.5 ?
    N12 C44 H44C . . 109.5 ?
    H44A C44 H44C . . 109.5 ?
    H44B C44 H44C . . 109.5 ?
    O6 C45 N12 . . 123.7(11) ?
    O6 C45 H45A . . 118.1 ?
    N12 C45 H45A . . 118.1 ?
    C45 N12 C44 . . 120.4(9) ?
    C45 N12 C43 . . 122.3(9) ?
    C44 N12 C43 . . 117.2(7) ?
    N13 C46 H46A . . 109.5 ?
    N13 C46 H46B . . 109.5 ?
    H46A C46 H46B . . 109.5 ?
    N13 C46 H46C . . 109.5 ?
    H46A C46 H46C . . 109.5 ?
    H46B C46 H46C . . 109.5 ?
    N13 C47 H47A . . 109.5 ?
    N13 C47 H47B . . 109.5 ?
    H47A C47 H47B . . 109.5 ?
    N13 C47 H47C . . 109.5 ?
    H47A C47 H47C . . 109.5 ?
    H47B C47 H47C . . 109.5 ?
    O7 C48 N13 . . 127.4(7) ?
    O7 C48 H48A . . 116.3 ?
    N13 C48 H48A . . 116.3 ?
    C48 N13 C47 . . 118.8(6) ?
    C48 N13 C46 . . 122.1(7) ?
    C47 N13 C46 . . 119.1(7) ?
loop_
    _geom_hbond_atom_site_label_D
    _geom_hbond_atom_site_label_H
    _geom_hbond_atom_site_label_A
    _geom_hbond_site_symmetry_A
    _geom_hbond_distance_DH
    _geom_hbond_distance_HA
    _geom_hbond_distance_DA
    _geom_hbond_angle_DHA
    N3 H3B O4 . 0.86 1.98 2.835(8) 174.7
    N6 H6B O6 7_566 0.86 2.00 2.845(7) 165.6
    N9 H9A O5 4_545 0.86 2.31 3.049(8) 144.5
    N9 H9B O7 . 0.86 2.02 2.870(6) 172.2
    O1 H1B N1 . 0.82 1.86 2.588(5) 147.0
    O2 H2B N4 . 0.82 1.85 2.583(4) 147.6
    O3 H3C N7 . 0.82 1.86 2.587(5) 146.7
