# Supplementary material for: Hexa­kis­(μ3-2-hy­droxy­naphthalene-1-carboxaldehyde thio­semicarbazonato-κ3 N 2:S:S)hexa­silver(I) N,N-dimethyl­formamide tetra­solvate
Source: Acta Crystallogr Sect E Struct Rep Online. 2012 Dec 15;69(Pt 1):m50–1. doi: 10.1107/S1600536812050155 (PMC3588382; doi:10.1107/S1600536812050155)
Supplement: Supplementary file 2 [file e-69-00m50-Isup2.hkl]

# 
# h,k,l, Fc-squared, Fo-squared, sigma(Fo-squared) and status flag 
# 
data_I
_shelx_title ' SAD in C2/c' 
_shelx_refln_list_code          4 
_shelx_F_calc_maximum      791.85 
_exptl_crystal_F_000      4816.00 
_reflns_d_resolution_high  0.8409 
 
loop_ 
 _symmetry_equiv_pos_as_xyz 
 'x, y, z' 
 '-x, y, -z+1/2' 
 'x+1/2, y+1/2, z' 
 '-x+1/2, y+1/2, -z+1/2' 
 '-x, -y, -z' 
 'x, -y, z-1/2' 
 '-x+1/2, -y+1/2, -z' 
 'x+1/2, -y+1/2, z-1/2' 
 
_cell_length_a    24.6036 
_cell_length_b    18.8771 
_cell_length_c    24.8164 
_cell_angle_alpha  90.000 
_cell_angle_beta   94.763 
_cell_angle_gamma  90.000 
 
_shelx_F_squared_multiplier     1.000 
 
loop_ 
 _refln_index_h 
 _refln_index_k 
 _refln_index_l 
 _refln_F_squared_calc 
 _refln_F_squared_meas 
 _refln_F_squared_sigma 
 _refln_observed_status 
   2   0   0   419670.28   491506.13   3534.79 o 
   4   0   0   166810.11   177574.56   5540.17 o 
   6   0   0   107505.38   194495.75   5507.61 o 
   8   0   0    22745.25    37910.76    528.49 o 
  10   0   0    33347.52    34908.52   1178.36 o 
  12   0   0   198747.13   218439.73   7994.83 o 
  14   0   0   175088.80   174065.84   6632.05 o 
  16   0   0    18045.30    18468.62    503.54 o 
  18   0   0    10394.61    10517.51    350.69 o 
  20   0   0      407.12      281.80    144.97 o 
  22   0   0     3943.79     3446.43    280.26 o 
  24   0   0     1093.77     1290.93    224.08 o 
  26   0   0        3.55        0.00    243.00 o 
  28   0   0     1450.33     1903.93    390.81 o 
   3   1   0     2971.93     2786.67     62.82 o 
   5   1   0    76066.55    89549.13   1667.49 o 
   9   1   0     1321.64     1587.21     54.55 o 
  11   1   0    68434.13    71447.86   1169.98 o 
  13   1   0    34059.71    29410.91    418.71 o 
  15   1   0    47348.43    48332.22    900.12 o 
  17   1   0    26246.42    25273.09    405.98 o 
  19   1   0     2149.67     1725.85    136.08 o 
  21   1   0     2598.35     2477.97    164.22 o 
  23   1   0     4513.10     3993.98    263.96 o 
  25   1   0       40.55      227.33    143.63 o 
  27   1   0     1683.29     1771.58    253.42 o 
  29   1   0      367.71      551.14    240.91 o 
   2   2   0   383560.69   520998.37  16404.96 o 
   4   2   0   146428.08   126212.52   2648.36 o 
   6   2   0   131160.59   157818.09   3180.58 o 
   8   2   0    50036.31    58815.12   1802.55 o 
  10   2   0    32129.01    36986.08    858.46 o 
  12   2   0   137773.44   140350.39   2878.31 o 
  14   2   0    69000.14    68400.16   1166.00 o 
  16   2   0    12126.97    12273.76    445.12 o 
  18   2   0      254.53      248.12     99.48 o 
  20   2   0      336.58      279.05    107.99 o 
  22   2   0     5416.99     4953.93    224.21 o 
  24   2   0     2973.08     3284.49    236.40 o 
  26   2   0     1184.20     1153.41    214.31 o 
  28   2   0      239.66      404.31    320.66 o 
   1   3   0      107.40      365.30     62.58 o 
   3   3   0    14114.07     6741.72    252.75 o 
   5   3   0    50236.03    76596.79   1665.55 o 
   7   3   0     2061.90     1329.58     83.61 o 
   9   3   0     7840.33     7064.63    128.77 o 
  11   3   0    12976.76    12040.28    265.90 o 
  13   3   0    39424.62    40491.09    855.18 o 
  15   3   0    92350.34    96947.16   3292.20 o 
  17   3   0    23452.22    22378.35    617.23 o 
  19   3   0      458.66      260.22    106.66 o 
  21   3   0     7423.41     8024.42    315.82 o 
  23   3   0     1501.81     2132.86    201.75 o 
  25   3   0      254.83      752.45    227.97 o 
  27   3   0     4911.85     5294.36    367.31 o 
   2   4   0    25452.54    29438.22    655.60 o 
   4   4   0    22062.90    18598.94    566.61 o 
   6   4   0    88552.84    70405.13   1461.77 o 
   8   4   0    60301.85    52695.68   1189.25 o 
  10   4   0    65483.82    66693.14   1171.55 o 
  12   4   0    62134.08    59872.18    899.22 o 
  14   4   0     6431.73     6359.65    156.90 o 
  16   4   0    10582.79    10919.46    297.43 o 
  18   4   0     2402.62     1271.70    314.85 o 
  20   4   0       71.95       48.45    131.01 o 
  22   4   0     9136.53     8646.39    323.71 o 
  24   4   0     1367.12     1363.42    181.76 o 
  26   4   0     1199.91     1626.84    247.98 o 
  28   4   0       99.90      516.88    227.37 o 
   1   5   0    14892.41    11031.11    164.25 o 
   5   5   0    79712.73   109707.68   2911.11 o 
   7   5   0     5029.60     5256.12    109.21 o 
   9   5   0     1205.76     1217.66     85.19 o 
  11   5   0     3719.96     2784.14    111.16 o 
  13   5   0     9520.27     9882.31    247.32 o 
  15   5   0    57407.71    54272.56    853.32 o 
  17   5   0    25702.49    25830.48   1093.63 o 
  19   5   0     4229.13     3923.94    231.22 o 
  21   5   0      772.70      650.94    150.73 o 
  23   5   0        4.42        0.00    159.43 o 
  25   5   0      265.95       17.54    248.01 o 
  27   5   0     5006.84     5075.51    578.69 o 
   0   6   0   178945.72   196153.31   1523.14 o 
   2   6   0     2806.01     2641.70    158.74 o 
   4   6   0    10007.66     5382.94    163.77 o 
   6   6   0    70712.02    63041.52   2478.46 o 
   8   6   0   106979.33   107558.71   1533.22 o 
  10   6   0     4561.96     3207.37    110.73 o 
  12   6   0     1957.73     2317.09    110.44 o 
  14   6   0    38535.28    36231.29    715.38 o 
  16   6   0    21232.09    19807.53    629.89 o 
  18   6   0     9467.53     8698.89    306.04 o 
  20   6   0      205.21       80.92    134.86 o 
  22   6   0      978.80      898.99    168.66 o 
  24   6   0        1.15        0.00    157.63 o 
  26   6   0      241.92      192.21    189.44 o 
  28   6   0       30.80      169.23    208.09 o 
   1   7   0    31492.59    30235.56    298.05 o 
   3   7   0    56249.40    50839.25    613.36 o 
   5   7   0   198238.84   197617.28   4488.34 o 
   7   7   0    58688.14    46919.18   1486.32 o 
   9   7   0    71994.88    73531.75   1233.55 o 
  11   7   0      509.02      654.75     72.34 o 
  13   7   0     9705.35     9541.41    269.02 o 
  15   7   0     4984.20     4535.36    275.53 o 
  17   7   0    25748.88    25537.90    622.30 o 
  19   7   0    29249.46    27200.11    661.56 o 
  21   7   0    11822.20    12325.58    365.77 o 
  23   7   0     4571.30     4660.84    332.14 o 
  25   7   0     1146.67     1003.82    280.58 o 
  27   7   0      256.97      432.68    207.87 o 
   0   8   0   150784.08   159483.39   1474.29 o 
   2   8   0   110585.34   112661.46   1875.93 o 
   4   8   0      304.87      639.83    103.61 o 
   6   8   0     1861.72     3119.99    113.86 o 
   8   8   0      461.37     1021.54    202.49 o 
  10   8   0     4337.70     4847.22    172.78 o 
  12   8   0    27283.78    27256.02    772.72 o 
  14   8   0    19349.23    18261.07    315.50 o 
  16   8   0      710.39      604.50    126.70 o 
  18   8   0     2841.52     2426.93    167.40 o 
  20   8   0     4413.24     4931.58    480.99 o 
  22   8   0      796.20      911.36    209.71 o 
  24   8   0        1.73      293.76    184.35 o 
  26   8   0       75.41      144.32    185.97 o 
   1   9   0     4430.65     5283.40    581.62 o 
   3   9   0    15279.55    14085.60    284.23 o 
   5   9   0     2436.62     2085.56    107.03 o 
   7   9   0    50110.27    46417.09   3128.08 o 
   9   9   0     1554.20     1181.30    131.81 o 
  11   9   0     1989.91     2000.58    138.63 o 
  13   9   0    14209.20    13573.97    288.02 o 
  15   9   0     2538.93     2206.31    156.15 o 
  17   9   0       27.17        0.00    154.72 o 
  19   9   0     9607.11     8902.60    390.71 o 
  21   9   0    16203.48    16778.56    527.66 o 
  23   9   0     9523.30     9280.97    423.19 o 
  25   9   0     1378.66     1440.41    249.30 o 
   0  10   0     3486.07     4491.92    323.17 o 
   2  10   0    37011.26    45132.45   1592.36 o 
   4  10   0    12983.54    16477.38    399.54 o 
   6  10   0     2165.40     2004.88    111.52 o 
   8  10   0    19315.54    17873.71    350.20 o 
  10  10   0    25003.55    25668.18    421.38 o 
  12  10   0    29868.30    31089.46    655.51 o 
  14  10   0     9270.24     9047.43    306.73 o 
  16  10   0     1490.93     2269.97    194.85 o 
  18  10   0     3327.79     3606.50    236.08 o 
  20  10   0      843.24      896.65    362.00 o 
  22  10   0      334.62      349.22    200.35 o 
  24  10   0     2408.00     2593.45    298.29 o 
  26  10   0     2013.80     2287.89    298.17 o 
   1  11   0     1755.80     2071.07    158.56 o 
   3  11   0    18814.13    18555.47    524.41 o 
   5  11   0     5518.35     6800.19    276.62 o 
   7  11   0     8280.36     8522.30    285.56 o 
   9  11   0    18227.51    19656.25    397.60 o 
  11  11   0    11174.54    11858.54    503.89 o 
  13  11   0     1256.86     1489.43    185.45 o 
  15  11   0     3899.76     3495.79    235.36 o 
  17  11   0     1637.46     1365.84    176.63 o 
  19  11   0      786.52      428.62    195.40 o 
  21  11   0     4897.73     4504.84    329.13 o 
  23  11   0     5619.58     5495.97    368.00 o 
  25  11   0      920.31     1025.74    255.01 o 
   0  12   0     7242.84     6673.76    458.45 o 
   2  12   0      101.88      445.85    128.58 o 
   4  12   0    14112.86    15426.07    359.41 o 
   6  12   0    26847.81    27180.86    451.41 o 
   8  12   0    69623.09    70434.95    713.77 o 
  10  12   0    45349.61    46884.53    809.46 o 
  12  12   0    15201.16    15490.50    392.28 o 
  14  12   0     3422.78     2974.01    226.45 o 
  16  12   0      298.77      298.56    148.65 o 
  18  12   0       53.16        0.00    134.22 o 
  20  12   0      984.44      921.49    227.97 o 
  22  12   0     1057.07     1403.20    247.50 o 
  24  12   0     1310.12     1444.21    273.58 o 
   1  13   0     6361.31     6244.96    340.10 o 
   3  13   0    34154.78    33088.14    507.03 o 
   5  13   0    22424.50    22553.27    441.21 o 
   7  13   0       11.49      139.34    155.92 o 
   9  13   0    14241.40    13771.98    367.55 o 
  11  13   0    34578.47    36287.27    558.68 o 
  13  13   0     7512.74     7994.17    319.99 o 
  15  13   0       15.79        0.00    139.31 o 
  17  13   0     1058.88     1194.67    186.99 o 
  19  13   0     1269.57     1414.50    236.10 o 
  21  13   0       42.70        0.00    329.43 o 
  23  13   0      245.89       60.21    211.55 o 
   0  14   0     1200.92     1733.58    310.64 o 
   2  14   0     6135.35     5293.85    428.38 o 
   4  14   0    26071.04    23597.40    467.12 o 
   6  14   0    46592.23    46519.80    629.51 o 
   8  14   0    27188.32    26094.79    495.35 o 
  10  14   0     5387.59     4909.35    288.96 o 
  12  14   0        2.60        0.00    173.92 o 
  14  14   0      524.84      826.38    174.98 o 
  16  14   0      214.03      209.86    153.76 o 
  18  14   0     3305.53     3394.07    301.13 o 
  20  14   0     1610.20     2165.75    290.50 o 
  22  14   0       10.90        0.00    204.66 o 
   1  15   0     1229.01     1058.48    217.35 o 
   3  15   0    10515.46    10741.89    426.52 o 
   5  15   0     7356.02     7381.35    382.16 o 
   7  15   0     8689.92     9521.54    349.50 o 
   9  15   0      923.90      951.47    173.48 o 
  11  15   0     1527.92     1610.61    194.97 o 
  13  15   0     1936.27     2250.05    224.07 o 
  15  15   0      214.11      259.97    186.83 o 
  17  15   0      586.81      432.84    199.28 o 
  19  15   0     2362.80     2480.60    309.02 o 
  21  15   0     3025.64     2434.13    307.15 o 
   0  16   0     1028.15     1726.06    360.74 o 
   2  16   0     6185.53     5156.13    348.48 o 
   4  16   0    19051.25    17838.36    525.21 o 
   6  16   0     7498.11     7866.75    409.09 o 
   8  16   0     1914.38     1977.21    250.54 o 
  10  16   0     1631.31     1529.92    252.42 o 
  12  16   0     1708.97     2105.95    256.69 o 
  14  16   0       55.96        0.00    176.91 o 
  16  16   0     6087.60     6154.26    390.90 o 
  18  16   0     8062.41     8808.69   1158.64 o 
  20  16   0     3937.49     4577.24    401.82 o 
   1  17   0     1167.14     1209.16    235.28 o 
   3  17   0     3751.59     3584.61    306.07 o 
   5  17   0      399.02      391.23    207.19 o 
   7  17   0     3325.93     3731.64    418.36 o 
   9  17   0    12645.12    12778.85    487.48 o 
  11  17   0     7005.15     7172.31    410.97 o 
  13  17   0      455.27      272.62    205.09 o 
  15  17   0       86.05       53.23    195.45 o 
  17  17   0       32.96       63.04    275.57 o 
  19  17   0     1832.13     2714.79    347.68 o 
   0  18   0        1.31        0.00    240.50 o 
   2  18   0      266.58      247.97    206.23 o 
   4  18   0     1928.26     1816.37    280.73 o 
   6  18   0      676.52      268.89    215.44 o 
   8  18   0      442.91      431.55    233.59 o 
  10  18   0     1369.93     1735.79    283.36 o 
  12  18   0     2578.17     3060.89    400.83 o 
  14  18   0       17.49        0.00    190.44 o 
  16  18   0     1989.69     1822.20    300.58 o 
   1  19   0     4582.92     4539.33    364.87 o 
   3  19   0    14189.32    14328.68    549.14 o 
   5  19   0    11062.46    11766.29    502.63 o 
   7  19   0      335.14        0.00    246.76 o 
   9  19   0     6692.24     6445.72    422.41 o 
  11  19   0     8211.31     7607.91    447.26 o 
  13  19   0     1111.72      985.06    266.85 o 
  15  19   0      132.24        0.00    216.83 o 
   0  20   0      228.76        0.00    273.06 o 
   2  20   0        2.53      344.38    235.65 o 
   4  20   0       95.24      363.04    254.62 o 
   6  20   0      772.46      597.40    256.69 o 
   8  20   0       80.83       20.29    217.80 o 
  10  20   0      164.42      172.17    241.21 o 
  12  20   0      608.71      675.70    260.70 o 
   1  21   0     3024.64     2913.33    322.16 o 
   3  21   0     6731.53     6655.56    448.16 o 
   5  21   0     1550.47     1772.71    365.75 o 
   7  21   0        0.59        0.00    216.09 o 
   9  21   0     4897.03     4988.14    403.70 o 
   0  22   0     1660.51     2069.27    428.38 o 
   2  22   0     2581.71     2287.15    330.20 o 
   4  22   0      627.48      394.51    247.98 o 
 -29   1   1     3297.41     3736.23    345.41 o 
 -27   1   1      423.12      639.65    167.58 o 
 -25   1   1        0.54       87.40    142.55 o 
 -23   1   1     2663.23     2664.08    182.36 o 
 -21   1   1     3776.36     3410.51    199.76 o 
 -19   1   1     5895.46     6295.66    216.58 o 
 -17   1   1      204.40      226.56     99.37 o 
 -15   1   1    40822.87    42845.61    958.65 o 
 -13   1   1    88027.89    81847.77   1869.55 o 
 -11   1   1    23427.87    22660.91    453.69 o 
  -9   1   1    34312.90    25765.14    504.74 o 
  -7   1   1    68170.84    66570.50   2501.87 o 
  -5   1   1    69741.25    55114.49   1148.54 o 
  -3   1   1    96183.92    96563.24   2366.24 o 
   3   1   1   217412.81   141954.39   3006.50 o 
   5   1   1     3265.34     6308.48    475.99 o 
   7   1   1    16017.19    12660.19    130.69 o 
   9   1   1     2100.26     3816.31     92.42 o 
  11   1   1   103137.31    99850.84   1840.90 o 
  13   1   1   151663.31   152134.20   2416.09 o 
  15   1   1    59050.89    58728.73   1148.93 o 
  17   1   1     6939.90     6673.61    207.70 o 
  19   1   1      189.59       42.69     93.50 o 
  21   1   1     1736.54     2052.00    154.49 o 
  23   1   1     4601.07     4442.50    246.70 o 
  25   1   1     2002.80     2378.99    305.63 o 
  27   1   1        1.70      114.58    176.09 o 
  29   1   1     1010.96      959.99    259.29 o 
 -28   2   1     3201.07     3116.69    315.07 o 
 -26   2   1      620.07      360.94    156.17 o 
 -24   2   1      317.33      277.01    146.13 o 
 -22   2   1     7908.79     6867.87    350.74 o 
 -20   2   1     1039.12     1289.99    179.66 o 
 -18   2   1     9180.30     8878.73    235.43 o 
 -16   2   1    70344.30    69836.21    630.61 o 
 -14   2   1   105708.01   105162.88   2099.13 o 
 -12   2   1    31700.81    28984.10    470.77 o 
 -10   2   1     9415.01    10340.63    185.17 o 
  -8   2   1     4876.51     8953.98    236.44 o 
  -6   2   1    64648.57    29216.03    702.57 o 
   2   2   1    33696.04    44108.60   1039.79 o 
   4   2   1     8782.20     7891.77    309.52 o 
   8   2   1    19395.95    24124.41    580.61 o 
  10   2   1     6981.35     9014.44    158.26 o 
  12   2   1    92298.55    97196.89   1683.62 o 
  14   2   1    75344.93    74050.58    961.44 o 
  16   2   1    51536.00    49168.36    586.77 o 
  18   2   1     3697.10     3171.20    197.43 o 
  20   2   1     2887.65     2963.61    174.03 o 
  22   2   1     6062.15     6392.21    312.05 o 
  24   2   1      141.11      768.34    199.00 o 
  26   2   1      146.36      227.87    180.27 o 
  28   2   1     2789.56     2935.99    316.17 o 
 -27   3   1      432.71      683.43    166.97 o 
 -25   3   1     1597.27     1658.27    194.96 o 
 -23   3   1     1695.09     1848.88    195.61 o 
 -21   3   1       83.76       30.57    120.05 o 
 -19   3   1      732.18     1393.24    132.54 o 
 -17   3   1     1970.55     2042.47    143.74 o 
 -15   3   1     5659.79     5794.83    218.49 o 
 -13   3   1    59388.08    57721.19   1087.46 o 
 -11   3   1    58010.90    53126.89   1168.61 o 
  -9   3   1      778.93      560.45     82.38 o 
  -5   3   1    96472.66   112776.62   2343.93 o 
  -3   3   1      906.06      694.48     46.31 o 
  -1   3   1   187956.08   228433.05   2607.95 o 
   1   3   1    99261.19    67852.06   1173.77 o 
   3   3   1    51140.66    56162.33    890.67 o 
   5   3   1    69992.74    52534.16   1146.70 o 
   7   3   1     9950.96    15544.33    299.40 o 
   9   3   1    35894.38    38359.97    568.43 o 
  11   3   1    82683.36    77535.68   2187.18 o 
  13   3   1    53632.54    51369.00   1169.54 o 
  15   3   1    21574.92    22001.47    429.93 o 
  17   3   1      672.13      489.71    104.32 o 
  19   3   1      169.54      102.57     99.74 o 
  21   3   1    11041.81    10294.42    323.78 o 
  23   3   1    15860.00    15964.31    499.30 o 
  25   3   1     4936.40     5101.20    696.44 o 
  27   3   1     1608.65     1626.75    263.04 o 
 -28   4   1     9505.12     9553.97    543.62 o 
 -26   4   1     1678.68     2005.95    206.32 o 
 -24   4   1     3051.84     3102.80    229.83 o 
 -22   4   1     2558.42     2668.91    205.31 o 
 -20   4   1      266.22      465.64    141.90 o 
 -18   4   1     9969.49     9003.26    469.71 o 
 -16   4   1    82308.63    82177.27   2114.66 o 
 -14   4   1    64567.68    59342.05   1050.32 o 
 -12   4   1      205.60       66.01     61.15 o 
 -10   4   1     9471.76    13730.41    265.65 o 
  -8   4   1       61.32       34.55     47.84 o 
  -6   4   1      501.93      236.41     50.16 o 
  -4   4   1     4985.13     6017.90    211.75 o 
  -2   4   1    20045.93    20140.89    210.88 o 
   0   4   1     6241.69    12260.89    344.42 o 
   2   4   1    43764.02    69997.04   1058.17 o 
   6   4   1    68043.63    49900.12    998.34 o 
   8   4   1    85666.27    82786.95   1429.58 o 
  10   4   1    26142.90    24838.13    480.30 o 
  12   4   1      296.15      147.12     66.52 o 
  14   4   1    41588.07    42180.32    917.73 o 
  16   4   1    32042.01    31290.92    668.49 o 
  18   4   1      894.28      775.68    139.84 o 
  20   4   1     2175.13     2070.40    189.13 o 
  22   4   1     2033.69     2001.93    237.19 o 
  24   4   1     4194.38     4170.14    310.43 o 
  26   4   1     2577.26     2751.35    281.51 o 
  28   4   1     6941.23     7448.07    508.55 o 
 -27   5   1        8.32      168.28    199.16 o 
 -25   5   1      152.97        0.00    187.89 o 
 -23   5   1      267.89       79.49    179.79 o 
 -21   5   1      217.92      174.83    130.69 o 
 -19   5   1     7519.78     7541.13    444.76 o 
 -17   5   1    25058.09    23751.73    459.45 o 
 -15   5   1    17172.30    17350.64    729.33 o 
 -13   5   1     1809.13     1778.76    101.70 o 
 -11   5   1    10774.15    13210.87    287.71 o 
  -9   5   1    63391.27    56362.25    891.94 o 
  -7   5   1    29761.09    35198.64    856.66 o 
  -5   5   1    56114.09    74379.78   1609.36 o 
  -3   5   1    27757.66    41601.43    513.58 o 
  -1   5   1    23322.32    18899.87    414.09 o 
   1   5   1     2481.47     1336.52    148.51 o 
   3   5   1     5549.31     4174.68    143.27 o 
   5   5   1   106952.54   132174.48   2666.13 o 
   7   5   1   249574.47   266930.34   5742.86 o 
   9   5   1   144621.33   150928.03   2790.43 o 
  11   5   1    60235.55    55409.29   1173.42 o 
  13   5   1     1711.29     2077.61    106.65 o 
  15   5   1     7103.30     6722.36    251.67 o 
  17   5   1    19611.87    21174.37   1461.00 o 
  19   5   1      262.70      225.66    158.96 o 
  21   5   1     1538.42     1237.55    308.14 o 
  23   5   1     1263.69     1287.66    303.13 o 
  25   5   1      163.56        0.00    245.51 o 
  27   5   1      114.30      323.17    205.48 o 
 -28   6   1     2440.29     2687.15    314.40 o 
 -26   6   1      681.02      646.29    198.02 o 
 -24   6   1        5.32       33.66    150.31 o 
 -22   6   1     1111.67     1173.57    173.92 o 
 -20   6   1    13186.59    13330.53    362.66 o 
 -18   6   1    39815.48    40576.80    861.06 o 
 -16   6   1    46736.37    48565.75   1143.35 o 
 -14   6   1    15093.44    14122.27    373.71 o 
 -12   6   1     6165.61     5719.83    158.52 o 
 -10   6   1      312.96      667.65     71.06 o 
  -8   6   1    17716.50    14240.99    282.35 o 
  -6   6   1   264884.53   273247.63   5585.61 o 
  -4   6   1   150045.42   142758.64   1665.02 o 
  -2   6   1   115891.50   124754.08   2553.73 o 
   0   6   1    13909.37    16633.98    370.74 o 
   2   6   1    33954.43    46697.52    763.79 o 
   4   6   1      375.07       80.84     70.94 o 
   6   6   1     8643.58     8228.08    289.01 o 
   8   6   1    29211.37    23470.39    603.69 o 
  10   6   1      848.79      799.40     68.90 o 
  12   6   1      366.21      239.63     63.92 o 
  14   6   1     1145.02     1210.13    134.15 o 
  16   6   1    13118.31    12769.34    312.41 o 
  18   6   1    17352.46    16236.16    902.79 o 
  20   6   1     2063.41     1738.11    225.73 o 
  22   6   1     1312.24     1538.44    219.31 o 
  24   6   1     1123.17     1218.94    224.78 o 
  26   6   1      489.82      565.53    209.77 o 
 -27   7   1      221.78       40.58    185.90 o 
 -25   7   1       40.72        0.00    172.86 o 
 -23   7   1      855.72      778.88    163.02 o 
 -21   7   1      626.83     1096.73    179.53 o 
 -19   7   1       82.44      414.41    164.82 o 
 -17   7   1     1068.77     1075.56    135.61 o 
 -15   7   1    20422.10    19983.10    672.20 o 
 -13   7   1    11453.05    11479.26    242.24 o 
 -11   7   1     1111.42     1151.83     84.66 o 
  -9   7   1    24898.86    19748.30    681.63 o 
  -7   7   1    79263.99    73433.16   2396.77 o 
  -5   7   1    54241.33    59582.86   1171.69 o 
  -3   7   1     9070.38     6427.48    224.05 o 
  -1   7   1   101219.77   106034.64    640.38 o 
   1   7   1    94387.89    97038.70   2034.44 o 
   3   7   1     8372.80    11927.76    370.38 o 
   5   7   1    43104.00    42838.03    765.18 o 
   7   7   1   112450.05   109500.98   1377.61 o 
   9   7   1    24012.73    23192.86    885.13 o 
  11   7   1     6102.08     6465.07    133.90 o 
  13   7   1    17885.65    17506.91    468.98 o 
  15   7   1    42429.59    42800.59    993.29 o 
  17   7   1     1763.08     1247.67    155.15 o 
  19   7   1       72.14      134.39    169.11 o 
  21   7   1     1002.91      900.43    193.67 o 
  23   7   1       56.44      138.62    175.72 o 
  25   7   1      983.89     1041.98    221.09 o 
  27   7   1        1.87        0.00    172.63 o 
 -26   8   1       66.85       89.44    184.60 o 
 -24   8   1     1883.10     2183.04    260.11 o 
 -22   8   1    14987.43    15478.28    420.04 o 
 -20   8   1    28074.23    26817.52    650.04 o 
 -18   8   1    24616.86    23638.38    547.87 o 
 -16   8   1     5287.20     4482.57    200.75 o 
 -14   8   1      737.64      651.25    120.30 o 
 -12   8   1     1442.78     1356.56    126.49 o 
 -10   8   1     1955.20     2015.13    100.66 o 
  -8   8   1   100801.56    93786.09   5931.93 o 
  -6   8   1    55279.70    52325.95    917.73 o 
  -4   8   1   195693.56   200268.22   3318.24 o 
  -2   8   1    94218.05   104101.39    975.08 o 
   0   8   1     4996.97     5457.06    237.87 o 
   2   8   1     4129.54     4215.62    544.28 o 
   4   8   1    23815.28    23313.13    539.71 o 
   6   8   1     6993.14     5742.90    195.29 o 
   8   8   1    85765.62   100627.38   1396.44 o 
  10   8   1    11284.06    14725.61    629.39 o 
  12   8   1     5395.84     6103.88    236.66 o 
  14   8   1     2793.78     2804.51    192.54 o 
  16   8   1       42.79        0.00    121.99 o 
  18   8   1     8333.68     7665.94    281.10 o 
  20   8   1    15541.57    16083.32    498.37 o 
  22   8   1    13446.77    13781.99    592.47 o 
  24   8   1     4206.15     4027.12    333.88 o 
  26   8   1        1.93      112.89    196.60 o 
 -25   9   1       27.50        0.00    175.84 o 
 -23   9   1       31.73      194.23    196.60 o 
 -21   9   1     1281.90     1788.04    200.14 o 
 -19   9   1     3847.93     4139.41    259.33 o 
 -17   9   1     4589.36     4088.68    208.84 o 
 -15   9   1     1348.53     1445.12    145.72 o 
 -13   9   1    11039.12    11295.10    261.56 o 
 -11   9   1    30483.13    34083.72    704.38 o 
  -9   9   1    10360.79    10826.98    302.03 o 
  -7   9   1      293.92      177.19    102.11 o 
  -5   9   1     5769.76     8721.44    343.86 o 
  -3   9   1    12874.91    12626.68    241.14 o 
  -1   9   1    76475.81    68223.70    569.23 o 
   1   9   1   139280.14   146648.11   2428.78 o 
   3   9   1    65575.41    66674.42   1445.03 o 
   5   9   1    25876.93    28135.90    583.24 o 
   7   9   1    11151.00    16001.67    346.29 o 
   9   9   1    24476.59    29083.59    480.98 o 
  11   9   1    27733.96    28229.52    430.55 o 
  13   9   1    51881.38    49390.49    569.59 o 
  15   9   1     2669.07     2757.63    200.14 o 
  17   9   1     2028.64     2131.41    202.65 o 
  19   9   1     3939.67     4661.88    328.57 o 
  21   9   1      542.27      437.49    202.54 o 
  23   9   1      502.56      609.71    214.32 o 
  25   9   1     2804.17     2981.17    312.65 o 
 -26  10   1       82.49      332.17    214.79 o 
 -24  10   1     3727.95     3487.15    307.15 o 
 -22  10   1    10321.50     9725.50    428.95 o 
 -20  10   1     9219.47     8714.03    407.42 o 
 -18  10   1     1030.88      855.64    169.28 o 
 -16  10   1     2136.86     2534.28    178.63 o 
 -14  10   1     9012.72     8719.70    258.76 o 
 -12  10   1     1781.94     1474.76    137.18 o 
 -10  10   1    15729.18    15219.49    343.70 o 
  -8  10   1    17335.69    15495.43    358.70 o 
  -6  10   1    11098.43    12559.07    210.56 o 
  -4  10   1     1999.22     2872.59    115.25 o 
  -2  10   1      485.40      247.51     96.50 o 
   0  10   1      111.58      645.19    123.56 o 
   2  10   1    11836.88    12517.67    289.01 o 
   4  10   1    15855.66    16403.38    608.88 o 
   6  10   1     1268.53     1189.44    137.53 o 
   8  10   1    14146.10    14434.45    315.29 o 
  10  10   1      393.38      528.22    143.09 o 
  12  10   1    16739.95    17401.15    373.39 o 
  14  10   1    23878.08    25456.53    457.70 o 
  16  10   1    18052.82    17901.20    403.36 o 
  18  10   1      474.80      570.95    156.66 o 
  20  10   1     7487.99     6288.31    368.40 o 
  22  10   1     7968.93     8076.47    416.24 o 
  24  10   1     4117.11     4441.78    363.13 o 
  26  10   1       16.71      349.43    233.51 o 
 -25  11   1      848.71      644.30    234.71 o 
 -23  11   1     1458.91     1441.71    240.02 o 
 -21  11   1      371.39      251.01    194.15 o 
 -19  11   1      754.80      450.02    201.92 o 
 -17  11   1     5781.11     5902.89    355.01 o 
 -15  11   1    10075.78    11004.00    331.35 o 
 -13  11   1       95.29        0.00    132.16 o 
 -11  11   1    22456.94    21209.98    781.49 o 
  -9  11   1    45252.11    44188.21   1002.13 o 
  -7  11   1    31159.47    31442.79    467.14 o 
  -5  11   1     2091.16     1942.96    122.60 o 
  -3  11   1     5436.57     6695.10    213.81 o 
  -1  11   1    14629.77    17303.82    346.21 o 
   1  11   1      212.15      621.26    151.51 o 
   3  11   1     3329.52     2547.58    180.26 o 
   5  11   1     3802.52     3703.09    218.32 o 
   7  11   1    24325.90    24768.89    421.66 o 
   9  11   1    26905.52    27136.63    445.87 o 
  11  11   1    20330.76    18162.04    499.64 o 
  13  11   1    12481.07    12387.34    352.47 o 
  15  11   1     2584.79     2994.94    224.16 o 
  17  11   1     1159.86     1133.69    182.65 o 
  19  11   1      162.17        0.00    220.45 o 
  21  11   1      372.79      359.37    203.34 o 
  23  11   1     4372.24     4942.34    373.72 o 
  25  11   1     5797.45     5822.20    413.60 o 
 -24  12   1     1093.80     1097.16    243.51 o 
 -22  12   1     1424.64     1547.60    258.96 o 
 -20  12   1      177.89      354.04    197.36 o 
 -18  12   1      837.18      855.23    373.27 o 
 -16  12   1     2276.82     2066.82    240.02 o 
 -14  12   1       17.15        0.00    134.18 o 
 -12  12   1    11396.74    10452.58    346.85 o 
 -10  12   1    31240.82    28575.19    934.42 o 
  -8  12   1    17287.52    18297.18    398.13 o 
  -6  12   1     1427.65     1699.58    178.74 o 
  -4  12   1    27899.91    27632.41    547.06 o 
  -2  12   1    33735.84    33126.09    478.99 o 
   0  12   1     1152.66     1265.56    162.69 o 
   2  12   1    21698.20    23439.97    414.73 o 
   4  12   1    50134.74    51009.39    649.33 o 
   6  12   1     1206.91      891.47    173.51 o 
   8  12   1    10452.91     9360.77    316.74 o 
  10  12   1    22216.85    23041.44    636.20 o 
  12  12   1     8012.22     8673.43    316.27 o 
  14  12   1      176.76      198.11    162.61 o 
  16  12   1     1950.99     2022.96    200.45 o 
  18  12   1       27.38        0.00    143.71 o 
  20  12   1      127.00        0.00    177.14 o 
  22  12   1     2120.93     2311.33    289.93 o 
  24  12   1     1619.29     1489.39    271.01 o 
 -23  13   1        0.82        0.00    175.75 o 
 -21  13   1      319.15        0.00    187.90 o 
 -19  13   1      327.55      375.26    197.51 o 
 -17  13   1      748.40      748.00    309.39 o 
 -15  13   1     6593.87     6993.36    361.99 o 
 -13  13   1     3322.48     3757.41    297.35 o 
 -11  13   1     2843.71     3639.92    265.73 o 
  -9  13   1    41426.31    42063.83    583.78 o 
  -7  13   1    55287.07    54499.76   1074.72 o 
  -5  13   1    15818.93    15762.21    458.76 o 
  -3  13   1     1774.69     2065.09    228.98 o 
  -1  13   1     1624.00     1892.99    186.29 o 
   1  13   1        1.20       31.82    166.34 o 
   3  13   1    16247.80    15719.82    508.96 o 
   5  13   1    39174.53    38608.59   1290.43 o 
   7  13   1    40872.79    43292.88   1576.82 o 
   9  13   1    31937.79    32299.94    531.02 o 
  11  13   1    11070.97    10425.38    610.82 o 
  13  13   1     8670.38     8218.41    315.40 o 
  15  13   1     3088.60     2923.22    222.02 o 
  17  13   1     1879.94     1995.80    205.62 o 
  19  13   1     1081.99     1236.92    191.07 o 
  21  13   1     1097.09      713.26    235.58 o 
  23  13   1      260.46        0.00    213.99 o 
 -22  14   1      541.04      333.16    341.96 o 
 -20  14   1     3189.08     3274.34    322.27 o 
 -18  14   1     2294.72     2608.00    286.97 o 
 -16  14   1     2121.54     1877.09    250.43 o 
 -14  14   1     1767.29     1795.00    248.31 o 
 -12  14   1    11769.03    11387.82    450.51 o 
 -10  14   1     6821.71     6616.69    375.09 o 
  -8  14   1       42.27      207.60    280.58 o 
  -6  14   1    15963.96    14068.77    471.78 o 
  -4  14   1    41279.79    40489.29    702.58 o 
  -2  14   1    19295.29    18132.22    734.01 o 
   0  14   1       84.05       52.63    138.23 o 
   2  14   1    15808.95    16333.47    398.14 o 
   4  14   1    16020.92    16192.98    392.18 o 
   6  14   1     9378.91     9068.70    484.78 o 
   8  14   1     2279.44     2363.09    212.61 o 
  10  14   1    15562.07    15871.75    411.25 o 
  12  14   1    17046.17    17318.25    423.75 o 
  14  14   1     1830.92     2181.92    209.46 o 
  16  14   1      346.93      513.74    159.76 o 
  18  14   1     2052.49     1967.93    213.96 o 
  20  14   1     2266.19     2356.09    287.85 o 
  22  14   1      706.96      521.07    239.14 o 
 -21  15   1      493.32      924.12    256.97 o 
 -19  15   1     3991.87     4043.40    613.77 o 
 -17  15   1     1566.37     1094.18    284.34 o 
 -15  15   1      727.36      775.59    221.12 o 
 -13  15   1     1348.44     1599.77    251.54 o 
 -11  15   1     1752.28     1638.63    241.21 o 
  -9  15   1     4221.92     3854.39    383.29 o 
  -7  15   1    24589.18    25033.09    595.21 o 
  -5  15   1     7987.42     7929.27    428.38 o 
  -3  15   1     4687.35     4720.66    343.66 o 
  -1  15   1     1235.58     1493.82    238.25 o 
   1  15   1     3470.13     3534.55    244.22 o 
   3  15   1    30372.39    31213.09    538.06 o 
   5  15   1    27773.44    28003.03    728.71 o 
   7  15   1    17033.05    17901.91    443.06 o 
   9  15   1      418.26      580.96    169.11 o 
  11  15   1      738.09      643.68    179.77 o 
  13  15   1        6.74       60.83    152.00 o 
  15  15   1      958.96     1397.97    203.24 o 
  17  15   1     4120.60     4349.29    283.92 o 
  19  15   1     5780.76     6578.80    420.69 o 
  21  15   1      113.41      132.45    215.22 o 
 -20  16   1     3537.76     3850.41    354.90 o 
 -18  16   1     3456.17     4045.62    364.87 o 
 -16  16   1       40.46      179.69    208.22 o 
 -14  16   1        0.27        0.00    192.95 o 
 -12  16   1       33.52       85.97    182.33 o 
 -10  16   1     1326.39     1504.38    243.23 o 
  -8  16   1     8723.45     9002.23    418.04 o 
  -6  16   1     6376.88     6105.22    364.86 o 
  -4  16   1     7355.60     8300.05    552.39 o 
  -2  16   1      494.38      801.25    214.00 o 
   0  16   1       20.04       78.12    195.45 o 
   2  16   1       56.87        0.00    192.21 o 
   4  16   1      923.72     1046.14    192.94 o 
   6  16   1     1092.63      987.32    192.23 o 
   8  16   1     4225.04     3499.40    247.75 o 
  10  16   1      233.76      224.37    151.19 o 
  12  16   1      313.87      222.97    161.55 o 
  14  16   1       50.10       92.64    161.79 o 
  16  16   1      261.45      608.93    194.78 o 
  18  16   1      587.55       98.70    232.90 o 
  20  16   1     1548.92     1759.47    297.06 o 
 -19  17   1     4183.39     4585.51    392.35 o 
 -17  17   1     4245.62     4173.48    368.14 o 
 -15  17   1      208.19       26.12    196.81 o 
 -13  17   1     2398.02     2288.40    328.18 o 
 -11  17   1     1524.94     1833.31    276.32 o 
  -9  17   1      369.22      319.02    219.20 o 
  -7  17   1      247.40      372.22    219.57 o 
  -5  17   1     3409.08     3200.38    308.21 o 
  -3  17   1       71.80       43.06    186.17 o 
  -1  17   1        2.62        0.00    180.58 o 
   1  17   1     2219.63     1938.25    250.65 o 
   3  17   1    11149.09    11214.56    471.19 o 
   5  17   1     9211.46     8908.87    498.53 o 
   7  17   1      526.64      140.71    175.97 o 
   9  17   1     1795.20     1820.32    259.00 o 
  11  17   1     2444.61     2284.08    228.35 o 
  13  17   1      231.77      332.76    176.13 o 
  15  17   1     3521.38     3947.20    351.62 o 
  17  17   1    11212.04    11995.39    536.73 o 
 -16  18   1      108.71        0.00    203.69 o 
 -14  18   1      818.78      719.86    239.33 o 
 -12  18   1     3401.25     3899.03    352.03 o 
 -10  18   1    11896.04    12623.27    515.34 o 
  -8  18   1     8075.93     9565.88    933.17 o 
  -6  18   1      338.19        0.00    214.14 o 
  -4  18   1     2549.09     2380.88    274.50 o 
  -2  18   1     2776.09     2865.71    297.03 o 
   0  18   1      341.38      401.15    220.45 o 
   2  18   1    15579.33    16474.79    559.74 o 
   4  18   1    10125.23    10880.51    485.33 o 
   6  18   1     5402.60     5335.99    378.85 o 
   8  18   1     2930.63     2528.76    306.21 o 
  10  18   1     7162.25     6629.33    410.06 o 
  12  18   1     1158.23     1257.30    268.33 o 
  14  18   1       91.97       87.70    206.36 o 
  16  18   1      848.34     1080.25    272.18 o 
 -15  19   1       87.30        0.00    225.60 o 
 -13  19   1     1621.06     1542.66    290.51 o 
 -11  19   1      405.37      605.38    245.30 o 
  -9  19   1       73.37      138.74    276.82 o 
  -7  19   1        2.88       10.80    213.19 o 
  -5  19   1      133.44      200.75    265.55 o 
  -3  19   1       17.38        0.00    214.25 o 
  -1  19   1      565.74      372.68    224.69 o 
   1  19   1        8.89        0.00    205.48 o 
   3  19   1       83.73      600.51    244.32 o 
   5  19   1     1316.06     2174.73    299.58 o 
   7  19   1      297.85        0.00    229.27 o 
   9  19   1      973.55      652.35    252.42 o 
  11  19   1     1609.68     1401.58    264.96 o 
  13  19   1      514.05      520.24    232.54 o 
  15  19   1      693.95      116.86    237.18 o 
 -12  20   1     6724.98     6520.96    618.78 o 
 -10  20   1    11350.54    11617.58    840.48 o 
  -8  20   1     2566.51     2968.57    330.28 o 
  -6  20   1      337.85      389.02    234.69 o 
  -4  20   1     7697.25     8321.64    458.94 o 
  -2  20   1     4749.89     4687.56    378.48 o 
   0  20   1      388.12       15.40    235.88 o 
   2  20   1     8482.32     8885.79    471.36 o 
   4  20   1    19359.83    20007.65    642.76 o 
   6  20   1     1922.31     1837.84    320.66 o 
   8  20   1      286.63      130.70    223.98 o 
  10  20   1     5966.74     5929.56    410.01 o 
  12  20   1     2149.99     2168.01    320.39 o 
  -9  21   1      503.83      357.43    239.63 o 
  -7  21   1      236.88      120.51    232.09 o 
  -5  21   1       75.29      191.76    242.61 o 
  -3  21   1      407.79      275.33    233.59 o 
  -1  21   1        1.06       17.39    234.71 o 
   1  21   1     1054.02     1094.91    285.05 o 
   3  21   1      196.30      256.10    224.89 o 
   5  21   1        6.33      356.99    256.86 o 
   7  21   1      298.42      367.94    249.69 o 
   9  21   1        0.91       89.98    214.96 o 
  -4  22   1      725.81      809.68    268.16 o 
  -2  22   1      476.55      300.79    237.05 o 
   0  22   1       33.41       19.50    244.38 o 
   2  22   1     2138.98     2062.24    326.79 o 
   4  22   1     1485.04     1940.34    309.52 o 
 -28   0   2     2400.82     2222.08    395.82 o 
 -26   0   2     2001.53     2277.03    263.02 o 
 -24   0   2     8355.53     8540.38    399.38 o 
 -22   0   2    54423.29    50768.02   3514.75 o 
 -20   0   2     2783.64     3000.76    315.65 o 
 -18   0   2    28980.69    26318.04   1008.33 o 
 -16   0   2     2854.36     2742.99    219.12 o 
 -14   0   2    74388.49    74069.00    723.26 o 
 -12   0   2       14.55      262.91     99.51 o 
 -10   0   2    10710.36     9547.80    241.40 o 
  -8   0   2   364972.31   360142.00  14175.48 o 
  -6   0   2   494129.16   760082.19  35279.00 o 
  -4   0   2    54697.96    62259.45   3959.42 o 
   4   0   2    17216.04    21466.77    303.13 o 
  10   0   2    49772.62    55828.43    423.18 o 
  12   0   2   188978.11   184437.63    729.89 o 
  14   0   2   201353.41   206069.84   4056.52 o 
  16   0   2    53123.42    52069.22   2693.05 o 
  18   0   2      558.77      351.16    140.62 o 
  20   0   2     7853.69     6919.27    473.48 o 
  22   0   2     3361.17     3457.13    380.79 o 
  24   0   2     4388.29     4238.74    458.45 o 
  26   0   2      678.75      390.81    288.09 o 
  28   0   2       68.44        0.00    248.01 o 
 -29   1   2       12.29      106.99    209.46 o 
 -27   1   2     1048.93     1245.70    192.29 o 
 -25   1   2      266.97      231.49    127.18 o 
 -23   1   2     7088.00     7182.18    423.06 o 
 -21   1   2       75.39      129.87    118.86 o 
 -19   1   2      218.57      290.09    105.33 o 
 -17   1   2    16558.37    16910.96    295.21 o 
 -15   1   2    22650.38    20367.78    298.02 o 
 -13   1   2    61080.94    64653.22    461.99 o 
 -11   1   2    19920.35    16345.93    222.49 o 
  -9   1   2     2049.42     1946.36    105.50 o 
  -7   1   2    98883.25   127326.59   1565.32 o 
  -5   1   2    41485.13    27262.20    693.89 o 
   1   1   2    43035.35    41129.85    670.13 o 
   3   1   2    47376.62    58364.38    562.49 o 
   5   1   2    83351.81   100717.77   1126.02 o 
   7   1   2     4934.14     3416.61     81.52 o 
   9   1   2    12703.98    14844.99    219.39 o 
  11   1   2    32155.57    29883.93    346.74 o 
  13   1   2    35782.82    34082.22    490.34 o 
  15   1   2    38439.55    38333.96    519.28 o 
  17   1   2     7032.48     7184.86    209.87 o 
  19   1   2     1738.93     1648.89    195.45 o 
  21   1   2      101.59      101.71    212.94 o 
  23   1   2      994.23      951.65    214.32 o 
  25   1   2       65.90        0.00    166.49 o 
  27   1   2      889.23     1058.43    237.37 o 
 -28   2   2      370.83      569.68    177.39 o 
 -26   2   2      196.45      225.66    151.24 o 
 -24   2   2     1314.31     1385.51    179.19 o 
 -22   2   2     2414.81     2644.95    223.82 o 
 -20   2   2    10454.56     9794.81    360.87 o 
 -18   2   2     2614.82     2380.98    149.84 o 
 -16   2   2     2569.53     2784.62    228.16 o 
 -14   2   2    15971.78    15187.09    254.00 o 
 -12   2   2     4153.24     5370.02    158.77 o 
 -10   2   2     2904.73     3184.98    115.99 o 
  -8   2   2    71592.10    85958.66    734.39 o 
  -6   2   2   422474.66   505751.53   7295.07 o 
  -2   2   2   315811.69   294581.75   8864.73 o 
   0   2   2   191413.53   214559.95   5176.67 o 
   2   2   2   271807.78   307328.50   7380.85 o 
   6   2   2    21507.42    29169.35    301.33 o 
   8   2   2    33038.44    31330.37    489.95 o 
  10   2   2    45226.64    42845.87    676.90 o 
  12   2   2    50474.25    46238.83    789.28 o 
  14   2   2    61746.19    61949.33    724.46 o 
  16   2   2    14556.14    14052.78    436.02 o 
  18   2   2     1319.48     1325.56    142.44 o 
  20   2   2     3362.87     3891.86    277.03 o 
  22   2   2     9336.17     9787.22    556.15 o 
  24   2   2    12731.72    12760.36    469.43 o 
  26   2   2     1195.48     1371.52    237.19 o 
  28   2   2      502.53      515.98    216.34 o 
 -27   3   2     3935.06     3979.40    267.70 o 
 -25   3   2      317.72      390.11    158.07 o 
 -23   3   2     4537.94     3936.63    245.39 o 
 -21   3   2    11684.14    11177.78    351.47 o 
 -19   3   2      156.14      154.26    101.24 o 
 -17   3   2    44200.37    43280.37    684.13 o 
 -15   3   2    88679.98    87193.16   1305.34 o 
 -13   3   2    25243.71    25619.35    342.06 o 
 -11   3   2    18161.63    18206.70    202.65 o 
  -9   3   2    28383.21    22163.27   1705.25 o 
  -7   3   2    71951.01    71366.32    678.07 o 
  -5   3   2      809.76     1075.81    162.26 o 
  -3   3   2     4242.01     2682.43     91.50 o 
  -1   3   2      861.66      945.41     59.30 o 
   3   3   2   186685.77   240741.47   6085.05 o 
   5   3   2   145218.78   151390.81   3164.09 o 
   7   3   2   209780.44   238637.25   3789.06 o 
   9   3   2   154035.45   157142.16   2707.78 o 
  11   3   2     1709.07     2461.20    121.39 o 
  13   3   2    29262.31    27670.94    606.02 o 
  15   3   2    35463.40    32701.93    702.93 o 
  17   3   2     2489.82     2874.37    240.69 o 
  19   3   2    12626.17    12406.59    605.00 o 
  21   3   2    12236.67    12631.18    437.54 o 
  23   3   2     6271.53     6529.33    359.27 o 
  25   3   2      152.27      405.00    193.82 o 
  27   3   2     2527.38     2552.49    283.28 o 
 -28   4   2       35.71      614.98    192.80 o 
 -26   4   2      359.01      395.88    159.09 o 
 -24   4   2        0.27       92.60    141.12 o 
 -22   4   2       97.81       85.34    142.57 o 
 -20   4   2     4013.33     3421.55    226.60 o 
 -18   4   2     6165.68     6080.37    213.30 o 
 -16   4   2    21155.63    20250.94    684.49 o 
 -14   4   2      258.10      246.55    138.85 o 
 -12   4   2     2496.50     2888.50    130.39 o 
 -10   4   2      504.10      251.23     64.29 o 
  -8   4   2     2074.31     2014.32     93.90 o 
  -6   4   2    83696.72    78007.98   1846.57 o 
  -4   4   2    77977.26   122705.55   5123.82 o 
   0   4   2    39658.67    37507.71    700.14 o 
   4   4   2    76143.83   102560.92   1127.66 o 
   8   4   2    79368.65    77536.05   1472.37 o 
  10   4   2     8037.52     6978.13    216.23 o 
  12   4   2    57811.12    54774.57   1219.93 o 
  14   4   2     3029.65     2623.94    137.84 o 
  16   4   2      678.94      501.46     97.58 o 
  18   4   2      379.38      729.12    171.72 o 
  20   4   2     1678.05     1707.14    220.49 o 
  22   4   2    15917.34    15321.68    483.12 o 
  24   4   2      664.18      963.32    221.24 o 
  26   4   2     3836.71     4163.88    327.79 o 
  28   4   2     1129.96     1860.17    274.14 o 
 -27   5   2     4058.18     3604.48    323.11 o 
 -25   5   2       97.56       80.39    177.97 o 
 -23   5   2     2973.91     3034.40    225.28 o 
 -21   5   2      296.35       66.57    134.06 o 
 -19   5   2     6042.83     5404.49    270.64 o 
 -17   5   2    43111.18    39044.20    651.00 o 
 -15   5   2    71437.03    67170.82   2474.72 o 
 -13   5   2    24757.88    24454.41    383.94 o 
 -11   5   2       99.44       72.82     62.08 o 
  -9   5   2     9625.33    12541.06    287.86 o 
  -7   5   2    41782.25    38464.64    784.76 o 
  -5   5   2   189464.88   186692.23   5608.91 o 
  -3   5   2   119620.38   135904.91   2955.38 o 
  -1   5   2    50918.13    49399.90    603.49 o 
   1   5   2     2166.73     1570.56     99.49 o 
   3   5   2    18678.17    19257.40    379.72 o 
   5   5   2    46691.73    47265.62    847.18 o 
   7   5   2   105579.32   105332.90   2409.57 o 
   9   5   2    63236.35    61136.09    970.14 o 
  11   5   2    26486.86    23834.76    707.63 o 
  13   5   2      928.65      831.94     83.98 o 
  15   5   2     5498.90     5516.36    328.30 o 
  17   5   2       40.88      138.70    143.19 o 
  19   5   2     1713.62     1721.05    290.60 o 
  21   5   2     5012.82     4890.09    433.39 o 
  23   5   2      478.70      405.84    270.56 o 
  25   5   2       64.07       90.86    293.10 o 
  27   5   2     2807.87     2799.16    302.52 o 
 -28   6   2        6.00      211.78    194.47 o 
 -26   6   2        5.98      128.55    149.53 o 
 -24   6   2       69.54       19.77    139.78 o 
 -22   6   2      342.79       73.39    137.23 o 
 -20   6   2      121.76        0.00    123.12 o 
 -18   6   2     6972.82     7843.90    291.95 o 
 -16   6   2    16499.26    16849.28    366.95 o 
 -14   6   2    23775.24    23504.21    630.87 o 
 -12   6   2      275.48      287.65     71.79 o 
 -10   6   2      446.75      295.01     66.06 o 
  -8   6   2   151926.39   168813.91   3797.26 o 
  -6   6   2   218707.45   232392.75   5283.96 o 
  -4   6   2    27789.97    24641.19    485.29 o 
  -2   6   2    85403.98    89651.56   1562.79 o 
   0   6   2   131114.34   130204.48   3448.84 o 
   2   6   2    13359.00    18021.40    251.24 o 
   4   6   2       12.32     1561.89    347.47 o 
   6   6   2   169796.05   166074.34    776.58 o 
   8   6   2   245744.11   257271.53   4743.65 o 
  10   6   2    66954.99    76367.37   1381.09 o 
  12   6   2       50.42        0.00     86.45 o 
  14   6   2    21096.83    21664.64    468.83 o 
  16   6   2    19883.76    19486.57    475.66 o 
  18   6   2      432.51      247.42    149.79 o 
  20   6   2        2.91        0.00    141.93 o 
  22   6   2        6.92        0.00    240.50 o 
  24   6   2       30.06        0.00    168.17 o 
  26   6   2      487.32      611.26    198.40 o 
 -27   7   2       49.56        0.00    170.75 o 
 -25   7   2       49.11        0.00    139.31 o 
 -23   7   2      611.36      739.72    166.46 o 
 -21   7   2     8804.81     8818.73    325.50 o 
 -19   7   2    32638.91    31496.07    519.79 o 
 -17   7   2    28015.86    26443.41    449.07 o 
 -15   7   2    18593.89    18632.95    376.88 o 
 -13   7   2     3285.42     3248.70    151.76 o 
 -11   7   2        8.60        0.00     60.92 o 
  -9   7   2    40716.54    40331.30   1776.73 o 
  -7   7   2    39957.75    41316.84    933.75 o 
  -5   7   2   325616.66   319879.47   4683.93 o 
  -3   7   2   196693.39   209369.22   4327.68 o 
  -1   7   2    66478.29    62988.96   1945.99 o 
   1   7   2     3993.28     2984.08    144.64 o 
   3   7   2     1254.19     1406.93    121.41 o 
   5   7   2     5636.76     6875.24    192.78 o 
   7   7   2    31220.73    35586.86    405.72 o 
   9   7   2     7015.20     7464.16    283.72 o 
  11   7   2    21643.67    23324.25    525.25 o 
  13   7   2     1224.63     1476.68    143.46 o 
  15   7   2     1149.32     1313.32    158.12 o 
  17   7   2      689.29      739.56    135.56 o 
  19   7   2     1994.67     2009.99    225.73 o 
  21   7   2     4234.30     4127.58    301.13 o 
  23   7   2     2649.60     3048.44    277.84 o 
  25   7   2     1185.19     1218.44    236.24 o 
  27   7   2        4.15       69.98    200.91 o 
 -26   8   2      173.50       90.14    178.68 o 
 -24   8   2      376.78      330.98    161.41 o 
 -22   8   2     1371.05     1388.10    190.21 o 
 -20   8   2     6700.57     6595.86    302.27 o 
 -18   8   2     5049.56     5657.43    276.58 o 
 -16   8   2     1499.24     1717.86    175.83 o 
 -14   8   2     3949.52     3575.22    245.13 o 
 -12   8   2    12859.54    12267.91    253.43 o 
 -10   8   2     4929.16     6071.70    459.44 o 
  -8   8   2     6881.23     9151.50    564.65 o 
  -6   8   2    43411.75    46449.36   1300.37 o 
  -4   8   2    13932.39    15121.57   1054.15 o 
  -2   8   2    79600.50    80239.02   2242.28 o 
   0   8   2   146590.61   149137.81   2821.82 o 
   2   8   2   125604.02   125470.70   2406.04 o 
   4   8   2     1147.07      559.06    100.94 o 
   6   8   2     8229.69     9960.46    250.10 o 
   8   8   2    65751.52    69417.20    669.37 o 
  10   8   2      706.13      610.90    109.79 o 
  12   8   2    61437.60    61281.36    829.03 o 
  14   8   2    33437.76    36521.72    705.95 o 
  16   8   2     1025.03     1578.44    172.01 o 
  18   8   2     1869.82     1883.25    179.65 o 
  20   8   2     4837.68     5069.88    658.86 o 
  22   8   2        3.48       89.24    163.68 o 
  24   8   2      836.07     1100.98    248.01 o 
  26   8   2     2542.71     2438.58    287.70 o 
 -25   9   2      201.69      259.36    197.36 o 
 -23   9   2     5372.15     5325.26    335.56 o 
 -21   9   2    12999.93    13350.25    687.36 o 
 -19   9   2     8175.06     8456.34    314.69 o 
 -17   9   2     1655.70     1781.31    185.40 o 
 -15   9   2      559.83      552.30    157.34 o 
 -13   9   2     5159.86     6338.98    253.16 o 
 -11   9   2       42.26        0.00    115.80 o 
  -9   9   2    23590.24    20577.21   1332.82 o 
  -7   9   2    84582.09    85041.25   1161.14 o 
  -5   9   2    61887.07    55960.91    853.71 o 
  -3   9   2    62576.23    62753.87   1365.16 o 
  -1   9   2    55324.54    60299.95    540.07 o 
   1   9   2     1311.96      957.45    123.80 o 
   3   9   2      189.32      125.82     92.26 o 
   5   9   2     6180.46     6165.75    208.60 o 
   7   9   2     1752.18     1981.44    149.44 o 
   9   9   2     7438.31     8108.56    394.00 o 
  11   9   2      732.88      720.58    140.56 o 
  13   9   2    24039.91    24205.26    879.89 o 
  15   9   2    17918.09    18559.82    663.33 o 
  17   9   2     5206.24     5920.67    270.81 o 
  19   9   2      395.43      626.50    191.09 o 
  21   9   2     6733.64     6958.27    378.12 o 
  23   9   2     6770.53     7039.99    386.69 o 
  25   9   2      887.61      855.86    233.10 o 
 -26  10   2        5.75        0.00    187.60 o 
 -24  10   2      219.86      342.17    200.15 o 
 -22  10   2       74.10      137.85    186.57 o 
 -20  10   2     3607.85     3448.64    247.55 o 
 -18  10   2     7750.20     7308.49    309.57 o 
 -16  10   2    14154.04    13633.79    408.18 o 
 -14  10   2     3284.74     3130.51    212.07 o 
 -12  10   2     4990.70     4823.08    231.34 o 
 -10  10   2    13389.50    10090.12    279.70 o 
  -8  10   2    15023.64    15134.79    464.45 o 
  -6  10   2     1103.37     1023.32     86.79 o 
  -4  10   2     7626.79     8861.59    164.04 o 
  -2  10   2       15.48      134.94    178.24 o 
   0  10   2       42.32      161.13    104.16 o 
   2  10   2     6886.50     6711.03    233.26 o 
   4  10   2    11413.43    12701.96    293.43 o 
   6  10   2        4.40        0.00    105.56 o 
   8  10   2    10803.66    11073.04    295.19 o 
  10  10   2    42056.38    43439.71   1177.38 o 
  12  10   2    54374.45    55529.53   1023.88 o 
  14  10   2    16694.44    16396.50    469.97 o 
  16  10   2      242.78      663.21    168.11 o 
  18  10   2     6556.46     6475.84    287.43 o 
  20  10   2     1276.37     1388.68    224.08 o 
  22  10   2      382.00      516.69    204.17 o 
  24  10   2     6432.18     6766.28    413.62 o 
 -25  11   2      209.88      292.86    196.23 o 
 -23  11   2     3086.22     3678.73    325.58 o 
 -21  11   2     2682.98     3231.49    296.68 o 
 -19  11   2        2.88       75.11    145.21 o 
 -17  11   2     1656.19     1872.94    205.82 o 
 -15  11   2     1529.14     1298.54    185.84 o 
 -13  11   2       11.10        0.00    151.78 o 
 -11  11   2     8727.64     8534.75    283.34 o 
  -9  11   2    19903.36    21296.15    566.92 o 
  -7  11   2    10803.62    12077.26    680.26 o 
  -5  11   2      732.71      486.13     86.35 o 
  -3  11   2      546.56      310.00    126.69 o 
  -1  11   2     1710.86     1534.46    154.14 o 
   1  11   2    37359.98    38147.61    886.55 o 
   3  11   2    31132.44    26224.29    417.23 o 
   5  11   2    10445.01     8764.78    406.65 o 
   7  11   2       44.37      120.62    121.71 o 
   9  11   2     4968.32     5254.91    257.02 o 
  11  11   2      309.17      348.14    145.86 o 
  13  11   2    12323.91    10907.08    338.33 o 
  15  11   2    16944.83    16980.71    402.59 o 
  17  11   2     9644.03     9140.60    322.26 o 
  19  11   2       44.63      124.08    138.99 o 
  21  11   2     2950.17     2963.98    288.59 o 
  23  11   2     4455.47     4869.95    364.10 o 
  25  11   2      743.97     1415.82    287.82 o 
 -24  12   2        1.64       35.08    183.18 o 
 -22  12   2      251.07      169.67    184.12 o 
 -20  12   2      136.84        0.00    274.32 o 
 -18  12   2     3113.10     3192.98    303.13 o 
 -16  12   2    15057.99    15000.22    398.65 o 
 -14  12   2    19456.25    17714.81    430.86 o 
 -12  12   2       12.59       92.35    154.19 o 
 -10  12   2    10314.39    10033.32    402.73 o 
  -8  12   2    27444.34    27840.06    791.63 o 
  -6  12   2    23474.92    23565.85    511.65 o 
  -4  12   2     9743.80     9716.36    222.41 o 
  -2  12   2    18100.35    15947.89    553.27 o 
   0  12   2     2499.12     2346.40    188.57 o 
   2  12   2      524.32      394.45    196.36 o 
   4  12   2    11284.98    12849.92    335.56 o 
   6  12   2    16496.06    15656.55    363.62 o 
   8  12   2    22648.68    24114.66    436.07 o 
  10  12   2    15242.50    16103.87    383.58 o 
  12  12   2     8965.04     8097.37    309.18 o 
  14  12   2    16844.43    16520.47    410.83 o 
  16  12   2     2214.27     2162.48    212.55 o 
  18  12   2     1397.00     1365.00    184.39 o 
  20  12   2      137.41        0.00    175.84 o 
  22  12   2     2494.57     2450.30    280.56 o 
  24  12   2     6150.32     5435.27    641.32 o 
 -23  13   2      199.12      154.33    193.96 o 
 -21  13   2        0.18       56.23    191.09 o 
 -19  13   2     1708.50     2275.66    268.37 o 
 -17  13   2     3576.80     3523.18    308.21 o 
 -15  13   2      370.85      512.04    216.03 o 
 -13  13   2    11961.88    13708.47   1038.39 o 
 -11  13   2    28775.71    28493.65    801.65 o 
  -9  13   2    13921.25    14827.16    462.33 o 
  -7  13   2        1.76        0.00    170.39 o 
  -5  13   2    21103.63    20518.09    598.73 o 
  -3  13   2    50403.08    50773.95    617.67 o 
  -1  13   2     1217.74     1596.33    183.21 o 
   1  13   2     9283.88     7207.67    289.24 o 
   3  13   2    24668.78    22725.62    432.32 o 
   5  13   2    17218.46    16442.04    392.60 o 
   7  13   2      602.45      560.92    165.87 o 
   9  13   2    14803.78    15307.70    410.11 o 
  11  13   2    19244.96    18531.55    600.31 o 
  13  13   2     4200.29     3799.64    264.96 o 
  15  13   2      454.09      484.79    171.78 o 
  17  13   2        2.29       41.64    149.69 o 
  19  13   2      314.24      382.20    169.25 o 
  21  13   2        4.39        0.00    186.12 o 
  23  13   2      260.47        0.00    206.32 o 
 -22  14   2       18.57        0.00    190.27 o 
 -20  14   2      354.44      380.73    197.36 o 
 -18  14   2        1.74        0.00    171.72 o 
 -16  14   2     4702.53     5204.97    667.63 o 
 -14  14   2    11628.85    11548.33    452.53 o 
 -12  14   2     3341.07     3317.22    297.54 o 
 -10  14   2     3007.42     3266.46    294.94 o 
  -8  14   2    15692.97    17086.12    501.23 o 
  -6  14   2    13240.00    12879.62    455.00 o 
  -4  14   2       17.40      378.22    212.94 o 
  -2  14   2     8517.36     7084.01    523.61 o 
   0  14   2      591.14      865.43    178.40 o 
   2  14   2    11388.79    11683.46    346.31 o 
   4  14   2    24024.72    23985.79    493.32 o 
   6  14   2    26931.20    25982.05    564.72 o 
   8  14   2     4901.55     5478.71    276.95 o 
  10  14   2       32.04        7.99    148.82 o 
  12  14   2      815.20     1262.54    201.93 o 
  14  14   2     5926.53     6772.92    315.22 o 
  16  14   2     9125.01     9217.00    346.82 o 
  18  14   2     4354.81     4638.36    280.31 o 
  20  14   2     1419.51      972.03    252.42 o 
  22  14   2       21.24        0.00    187.60 o 
 -21  15   2     1079.11     1146.03    263.87 o 
 -19  15   2     4470.07     4670.85    372.50 o 
 -17  15   2     1807.52     2084.16    365.75 o 
 -15  15   2      491.46      668.04    210.00 o 
 -13  15   2     1119.21     1055.66    296.86 o 
 -11  15   2     4421.36     3604.08    304.44 o 
  -9  15   2      416.66      319.91    206.36 o 
  -7  15   2    13158.37    13364.60    479.57 o 
  -5  15   2    26327.82    25512.12    599.62 o 
  -3  15   2    26933.14    26620.70    605.76 o 
  -1  15   2     5182.36     5474.58    284.95 o 
   1  15   2        2.48       24.11    141.15 o 
   3  15   2     5263.36     5039.83    289.74 o 
   5  15   2     2683.35     3248.40    235.77 o 
   7  15   2     2336.44     2388.99    214.67 o 
   9  15   2     1551.58     1708.56    203.64 o 
  11  15   2     2130.70     1844.56    206.91 o 
  13  15   2     5192.03     5370.50    292.42 o 
  15  15   2      920.05     1101.62    188.51 o 
  17  15   2        0.08       92.21    170.18 o 
  19  15   2      515.40      609.42    191.90 o 
  21  15   2     1220.70     1096.27    253.29 o 
 -20  16   2     2308.50     2988.52    336.51 o 
 -18  16   2     1054.59     1035.35    246.47 o 
 -16  16   2       66.00       10.48    234.23 o 
 -14  16   2     6443.20     6661.01    405.84 o 
 -12  16   2     3805.50     3952.04    320.10 o 
 -10  16   2     2627.48     2700.91    278.29 o 
  -8  16   2     1584.61     1651.87    253.64 o 
  -6  16   2     1255.25     1127.58    222.20 o 
  -4  16   2      117.80       63.92    199.79 o 
  -2  16   2     1346.45     1346.62    251.77 o 
   0  16   2      563.57      569.92    181.80 o 
   2  16   2     9279.89     9862.22    386.91 o 
   4  16   2    29769.64    30251.24    560.17 o 
   6  16   2     5070.71     5355.57    297.26 o 
   8  16   2       38.87        0.00    152.83 o 
  10  16   2     6360.86     6216.01    314.47 o 
  12  16   2      445.64      300.31    167.51 o 
  14  16   2      785.68     1172.33    198.91 o 
  16  16   2     7728.52     7907.09    360.07 o 
  18  16   2     7350.51     8613.81    435.43 o 
  20  16   2     1956.42     2126.60    314.36 o 
 -19  17   2      684.27      481.41    257.16 o 
 -17  17   2      960.05      868.04    249.60 o 
 -15  17   2      399.54      152.53    207.90 o 
 -13  17   2     1885.42     2072.76    266.49 o 
 -11  17   2     7009.93     6780.16    393.64 o 
  -9  17   2    10643.92    10289.07    866.79 o 
  -7  17   2     6531.15     6660.25    404.58 o 
  -5  17   2     2415.91     2413.05    283.36 o 
  -3  17   2      891.92     1078.68    236.44 o 
  -1  17   2      313.10      222.15    193.82 o 
   1  17   2     4343.98     4155.54    270.06 o 
   3  17   2    18638.92    18470.81    463.50 o 
   5  17   2     2049.48     1983.95    219.90 o 
   7  17   2     1493.33     1490.59    218.21 o 
   9  17   2     2185.02     2299.12    225.45 o 
  11  17   2      977.06     1046.30    206.22 o 
  13  17   2       86.99       59.00    161.62 o 
  15  17   2      470.04      698.82    188.88 o 
  17  17   2      230.14      528.92    208.99 o 
 -16  18   2       61.31        0.00    210.80 o 
 -14  18   2       54.40        0.00    212.02 o 
 -12  18   2     3205.45     2564.39    301.66 o 
 -10  18   2      952.03     1283.56    266.49 o 
  -8  18   2       30.76      137.98    205.42 o 
  -6  18   2      275.51      140.21    204.91 o 
  -4  18   2       36.16        0.00    198.02 o 
  -2  18   2      653.02     1144.85    247.11 o 
   0  18   2       27.32        0.00    207.93 o 
   2  18   2     4968.74     5572.70    399.31 o 
   4  18   2     1922.12     2502.28    263.26 o 
   6  18   2     1799.89     1963.68    235.48 o 
   8  18   2     2971.47     2630.05    249.86 o 
  10  18   2     3065.78     3035.02    344.54 o 
  12  18   2     1132.89     1013.47    206.56 o 
  14  18   2      327.63      423.88    196.91 o 
  16  18   2     3348.79     3958.79    375.23 o 
 -15  19   2      206.58       30.71    225.43 o 
 -13  19   2     2831.68     3120.56    330.35 o 
 -11  19   2     9310.97     9367.46    471.52 o 
  -9  19   2    11046.97    11259.26    496.41 o 
  -7  19   2     1032.20      962.14    265.43 o 
  -5  19   2     2678.14     2781.54    315.30 o 
  -3  19   2     3672.13     3838.74    333.82 o 
  -1  19   2        7.70        0.00    194.64 o 
   1  19   2     8301.23     8253.15    457.02 o 
   3  19   2    24748.99    24957.52    686.63 o 
   5  19   2    37264.84    34624.40   1305.19 o 
   7  19   2      369.07      449.01    236.74 o 
   9  19   2      412.21      247.14    230.10 o 
  11  19   2      945.50      896.34    308.14 o 
  13  19   2       31.87        0.00    191.70 o 
  15  19   2      897.31     1047.73    280.84 o 
 -12  20   2        4.80        0.00    244.25 o 
 -10  20   2     1442.17     1359.81    287.75 o 
  -8  20   2      231.06      164.51    237.66 o 
  -6  20   2      452.68      460.21    296.86 o 
  -4  20   2        0.01       14.70    219.34 o 
  -2  20   2      787.19      619.22    253.82 o 
   0  20   2      276.78        0.00    230.92 o 
   2  20   2       30.19      495.90    243.96 o 
   4  20   2     1245.63     1781.49    300.14 o 
   6  20   2      255.01      342.41    248.88 o 
   8  20   2      362.06      457.08    242.75 o 
  10  20   2       30.05       97.73    226.22 o 
  12  20   2      191.01       74.75    231.17 o 
  -9  21   2     4700.53     4893.81    417.03 o 
  -7  21   2     1043.82     1330.08    278.11 o 
  -5  21   2     1109.88     1350.54    287.82 o 
  -3  21   2     1615.87     1822.78    301.93 o 
  -1  21   2      347.99      366.72    247.07 o 
   1  21   2     3672.57     4195.59    381.59 o 
   3  21   2    11430.64    11705.47    522.49 o 
   5  21   2     3254.42     3292.93    361.16 o 
   7  21   2     1104.98     1238.04    290.37 o 
   9  21   2     1093.84     1249.34    273.47 o 
  -4  22   2        0.90        0.00    216.34 o 
  -2  22   2      443.45      499.57    244.26 o 
   0  22   2      315.91       99.17    239.06 o 
   2  22   2     1345.73     1363.74    383.29 o 
   4  22   2      971.54     1362.23    276.19 o 
 -29   1   3      652.18      632.64    227.50 o 
 -27   1   3      657.84      742.61    169.17 o 
 -25   1   3     3860.24     3594.50    208.99 o 
 -23   1   3    32506.48    29802.72    721.01 o 
 -21   1   3    34113.02    32470.40    815.75 o 
 -19   1   3     6890.40     5807.23    268.30 o 
 -17   1   3     1140.62     1245.73    124.22 o 
 -15   1   3     8253.41     6874.71    198.33 o 
 -13   1   3     3117.45     4731.12    159.48 o 
 -11   1   3    48037.55    50192.39    559.38 o 
  -9   1   3   169615.42   177624.83   2548.49 o 
  -7   1   3   212404.05   182990.72   3523.33 o 
  -5   1   3   124808.60   114747.74   2751.34 o 
  -3   1   3    62596.23    65560.87   1624.07 o 
  -1   1   3   394342.41   356053.47  21231.29 o 
   1   1   3   256576.50   285250.63   6756.43 o 
   3   1   3    12294.83    16702.64    354.48 o 
   5   1   3    28055.20    18316.65    232.90 o 
   7   1   3     1940.36     1123.48     76.90 o 
   9   1   3     6076.55     6112.40    143.63 o 
  11   1   3     5943.25     4216.81    917.74 o 
  13   1   3    83801.89    81097.76    795.49 o 
  15   1   3    66478.33    65004.48    400.21 o 
  17   1   3    11151.68    12184.69    365.25 o 
  19   1   3     2994.74     3017.44    350.72 o 
  21   1   3     5782.52     5969.78    331.24 o 
  23   1   3     4850.83     5363.85    344.54 o 
  25   1   3     1655.22     1625.69    237.55 o 
  27   1   3      811.12      933.43    215.22 o 
 -28   2   3     1802.82     2109.85    223.78 o 
 -26   2   3      146.12      346.79    145.79 o 
 -24   2   3     3475.35     3751.59    244.80 o 
 -22   2   3    14264.74    15155.23    694.61 o 
 -20   2   3     3197.92     3625.33    206.83 o 
 -18   2   3     9356.92     8002.22    227.70 o 
 -16   2   3    46848.91    44026.37    852.63 o 
 -14   2   3    82459.66    81057.94    556.49 o 
 -12   2   3    20773.16    19356.83    272.64 o 
 -10   2   3     7868.19     7241.82    158.77 o 
  -8   2   3     3596.47     2797.64    111.85 o 
  -6   2   3   232369.17   392587.78   5231.11 o 
   4   2   3      918.68      580.95     54.96 o 
   6   2   3   411599.59   481597.31   1784.78 o 
   8   2   3   108770.21    97077.51    504.48 o 
  10   2   3    28464.05    31267.78    316.11 o 
  12   2   3    53324.15    51529.58    431.29 o 
  14   2   3    46600.21    42725.64    839.65 o 
  16   2   3    27928.96    26676.77    357.75 o 
  18   2   3      113.90      277.08    147.00 o 
  20   2   3     9927.05     9323.77    362.23 o 
  22   2   3    11715.51    13390.41    522.33 o 
  24   2   3      504.77      953.09    217.80 o 
  26   2   3        0.71        0.00    158.36 o 
  28   2   3     2012.58     2254.62    316.90 o 
 -27   3   3       23.53      171.95    146.04 o 
 -25   3   3        2.07        0.00    131.94 o 
 -23   3   3     2973.49     3593.69    312.06 o 
 -21   3   3     5272.33     5885.54    231.25 o 
 -19   3   3     2126.03     1989.56    149.65 o 
 -17   3   3     4144.24     4009.18    185.56 o 
 -15   3   3      814.87     1333.79    116.26 o 
 -13   3   3     7334.17     7945.83    191.61 o 
 -11   3   3     1412.60     1133.00     89.61 o 
  -9   3   3    47772.35    46490.49    485.98 o 
  -7   3   3    86897.84    95572.20   1574.51 o 
  -5   3   3    67175.28   107426.24   2008.67 o 
  -3   3   3    24521.62    15655.47    191.08 o 
  -1   3   3   110858.51   153853.39   4750.69 o 
   1   3   3    14288.58    19655.89    388.71 o 
   9   3   3    28430.55    30454.35    425.96 o 
  11   3   3      510.53      462.89     81.27 o 
  13   3   3    13021.43    12019.51    243.19 o 
  15   3   3     7581.03     6288.45    210.75 o 
  17   3   3     2663.41     2696.95    167.48 o 
  19   3   3     2991.68     2723.32    241.79 o 
  21   3   3     9009.61     8872.00    372.86 o 
  23   3   3     6802.62     7440.02    387.03 o 
  25   3   3     6186.98     6129.46    369.34 o 
  27   3   3     1795.04     2306.48    279.28 o 
 -28   4   3     5295.43     5537.86    308.79 o 
 -26   4   3     1012.49      759.88    172.03 o 
 -24   4   3     7984.20     7725.88    320.05 o 
 -22   4   3    11802.63    12214.84    443.36 o 
 -20   4   3     1855.13     1811.91    154.22 o 
 -18   4   3     4085.13     3992.36    184.03 o 
 -16   4   3    87096.44    81505.84   1679.58 o 
 -14   4   3    53987.86    53022.74    969.16 o 
 -12   4   3       21.47      238.13     76.43 o 
 -10   4   3      704.05      733.46    287.69 o 
  -8   4   3    19548.41    19912.88    665.89 o 
  -6   4   3    29787.60    48539.19    575.39 o 
  -4   4   3   170210.47   210331.33   5968.02 o 
  -2   4   3   115101.38   141373.81   1726.34 o 
   0   4   3    39162.52    39870.86    591.56 o 
   2   4   3    84507.58    99594.91    481.06 o 
   4   4   3   405056.19   481060.50   4961.38 o 
   6   4   3   323175.50   349503.94   5100.08 o 
   8   4   3   217327.61   223234.69   3662.87 o 
  10   4   3    68547.84    65530.95    780.42 o 
  12   4   3     1900.28     1555.97    120.16 o 
  14   4   3    21440.13    21401.76    329.14 o 
  16   4   3     6603.80     6615.23    223.60 o 
  18   4   3    18092.76    16943.76    446.52 o 
  20   4   3    30410.22    29737.78    615.52 o 
  22   4   3     8253.38     9234.46    410.96 o 
  24   4   3     8275.19     8651.93    410.08 o 
  26   4   3     1139.16     1425.36    250.61 o 
  28   4   3     2038.13     2274.69    395.82 o 
 -27   5   3        0.35        0.00    178.02 o 
 -25   5   3       20.96       81.17    176.91 o 
 -23   5   3       70.16       39.53    146.64 o 
 -21   5   3       17.21        0.00    136.82 o 
 -19   5   3     9136.52     7924.40    281.79 o 
 -17   5   3    15924.71    15655.36    444.58 o 
 -15   5   3    23204.71    20859.78    470.99 o 
 -13   5   3    10771.10     8107.75    321.56 o 
 -11   5   3    40017.63    42393.06   2068.11 o 
  -9   5   3    46708.72    45240.83   1415.98 o 
  -7   5   3   109911.10   104949.78   1224.86 o 
  -5   5   3    42621.24    43691.24   2889.60 o 
  -3   5   3     6263.10     9948.41    342.54 o 
  -1   5   3   187977.78   202349.56   2093.60 o 
   1   5   3   131961.14   139389.23   1388.51 o 
   5   5   3    14095.11    14628.44    228.50 o 
   7   5   3   191878.13   207752.02   2832.16 o 
   9   5   3    63472.24    59109.29    874.46 o 
  11   5   3    19458.77    21137.06    314.76 o 
  13   5   3      761.29     1366.95    126.94 o 
  15   5   3     8038.55     7354.71    229.72 o 
  17   5   3     2260.17     2446.27    170.18 o 
  19   5   3     4348.66     4677.15    440.91 o 
  21   5   3      177.81      443.41    265.55 o 
  23   5   3      863.88      774.70    192.19 o 
  25   5   3      125.60      139.92    181.05 o 
  27   5   3      740.65      664.98    212.22 o 
 -28   6   3      457.12      621.08    235.55 o 
 -26   6   3       40.30       22.88    139.67 o 
 -24   6   3     2179.88     1636.41    189.62 o 
 -22   6   3     1115.86      907.05    174.23 o 
 -20   6   3     1325.31     1630.12    181.47 o 
 -18   6   3    20755.97    19909.23    404.70 o 
 -16   6   3    36612.15    32324.71    980.83 o 
 -14   6   3     9417.98     8973.98    283.35 o 
 -12   6   3        0.34       47.76     74.01 o 
 -10   6   3    13695.99    12991.15    468.08 o 
  -8   6   3    36399.38    39040.30   1262.63 o 
  -6   6   3   204702.53   218545.77   4525.33 o 
  -4   6   3   229589.66   259500.16   2926.70 o 
  -2   6   3   199102.91   188368.67   9745.79 o 
   0   6   3     6667.67     5059.01    147.17 o 
   2   6   3     1505.30     2467.86     86.98 o 
   4   6   3     1673.40     2152.80    126.18 o 
   6   6   3    92768.77    99149.77    661.26 o 
   8   6   3    76234.94    81402.54   1623.29 o 
  10   6   3    37208.61    38205.17    418.11 o 
  12   6   3    11870.94    11448.42    263.22 o 
  14   6   3     1645.29     1581.96    144.89 o 
  16   6   3     1220.25     1724.90    149.34 o 
  18   6   3      101.93        0.00    109.42 o 
  20   6   3     3511.47     3277.30    273.58 o 
  22   6   3     1704.67     1292.21    221.43 o 
  24   6   3      389.73      437.21    185.37 o 
  26   6   3       81.59       48.66    205.42 o 
 -27   7   3       89.52        0.00    141.77 o 
 -25   7   3       58.55        0.00    140.34 o 
 -23   7   3      423.89      557.14    156.50 o 
 -21   7   3      487.90      672.72    162.58 o 
 -19   7   3     1151.35     1160.08    236.23 o 
 -17   7   3      652.16      811.99    155.86 o 
 -15   7   3    12841.35    12517.16    317.34 o 
 -13   7   3    20284.08    18135.56    988.76 o 
 -11   7   3       51.35       83.78     73.81 o 
  -9   7   3     7839.11     4577.77    180.43 o 
  -7   7   3   111842.45    93371.70   2263.68 o 
  -5   7   3    70773.48    65659.01    388.97 o 
  -3   7   3     2385.86     2532.50    261.04 o 
  -1   7   3   185999.83   178533.98   2278.38 o 
   1   7   3   110738.57   107716.89   2932.49 o 
   3   7   3    25813.61    27912.94    504.94 o 
   5   7   3     7859.54     7368.15    200.91 o 
   7   7   3   107520.40   109189.26    684.29 o 
   9   7   3    49072.40    48388.77    540.53 o 
  11   7   3     3189.83     4024.42    193.35 o 
  13   7   3    15836.88    14461.49    312.11 o 
  15   7   3    25659.02    23969.51    403.57 o 
  17   7   3      278.45      312.85    139.28 o 
  19   7   3      130.18      129.97    157.29 o 
  21   7   3        3.94      104.67    161.13 o 
  23   7   3     1205.93     1044.89    219.63 o 
  25   7   3     1396.52     1536.93    248.25 o 
  27   7   3      471.22      254.68    218.51 o 
 -26   8   3      302.74      175.67    157.98 o 
 -24   8   3       40.22        0.00    143.96 o 
 -22   8   3     5407.97     5084.50    274.22 o 
 -20   8   3    14727.94    13668.91    378.68 o 
 -18   8   3    21927.70    18878.24    415.55 o 
 -16   8   3     9410.89     7903.86    280.75 o 
 -14   8   3     2020.98     2168.79    177.18 o 
 -12   8   3     1970.74     1504.19    126.56 o 
 -10   8   3       32.56       28.92     83.53 o 
  -8   8   3    67140.94    67268.25   2180.95 o 
  -6   8   3   171806.17   178226.89   2505.99 o 
  -4   8   3   293649.00   316780.72   4652.36 o 
  -2   8   3   119828.17   111808.24   2343.42 o 
   0   8   3    58529.66    60550.30   1377.29 o 
   2   8   3    14685.23    16280.72    720.46 o 
   4   8   3        3.76       44.20     85.66 o 
   6   8   3    21911.05    23539.63    346.83 o 
   8   8   3    19093.42    20693.56    341.62 o 
  10   8   3    22922.32    24453.52    378.37 o 
  12   8   3    58282.13    59719.50   1132.25 o 
  14   8   3    27850.70    27147.60    732.40 o 
  16   8   3     8471.23     8362.81    378.63 o 
  18   8   3     1583.90     1335.84    173.84 o 
  20   8   3     2606.13     2160.09    243.51 o 
  22   8   3     3160.80     3333.77    285.92 o 
  24   8   3     1602.61     1962.07    268.33 o 
  26   8   3      172.42      107.96    199.23 o 
 -25   9   3      226.25      240.81    227.85 o 
 -23   9   3      321.49      467.27    162.98 o 
 -21   9   3     4184.59     3811.08    246.06 o 
 -19   9   3    11742.41    11352.39    354.42 o 
 -17   9   3    14232.28    13355.84    366.37 o 
 -15   9   3     2971.93     3206.23    205.72 o 
 -13   9   3     1741.76     1646.03    160.46 o 
 -11   9   3      571.38      374.55    120.24 o 
  -9   9   3     1009.38      473.81     87.78 o 
  -7   9   3      185.04      116.37     68.97 o 
  -5   9   3    20733.27    21198.46    433.62 o 
  -3   9   3     5743.07     6200.27    362.25 o 
  -1   9   3    32382.21    33477.30   1026.33 o 
   1   9   3     9510.98     7378.07    223.89 o 
   3   9   3     2347.84     4435.38    516.36 o 
   5   9   3     1370.71     1166.56    205.88 o 
   7   9   3    16712.70    19838.31    347.98 o 
   9   9   3      854.54      969.30    191.86 o 
  11   9   3    43437.00    45202.30    766.65 o 
  13   9   3    45684.64    44568.21    686.44 o 
  15   9   3     9317.31     9103.37    558.68 o 
  17   9   3     2818.31     3042.38    220.10 o 
  19   9   3     6137.69     6212.83    593.72 o 
  21   9   3       47.25      191.53    178.89 o 
  23   9   3     1443.29     1664.97    249.60 o 
  25   9   3     5227.01     5380.00    373.95 o 
 -26  10   3        3.99       29.80    196.51 o 
 -24  10   3      746.53      851.10    188.32 o 
 -22  10   3     3860.43     3739.94    254.33 o 
 -20  10   3     3681.12     3252.33    241.74 o 
 -18  10   3       23.21        0.00    145.29 o 
 -16  10   3     2354.29     2075.98    205.25 o 
 -14  10   3     3763.82     3452.38    218.50 o 
 -12  10   3     1604.43     1677.97    210.92 o 
 -10  10   3     6718.55     6413.14    269.83 o 
  -8  10   3    10662.34    10513.44    282.16 o 
  -6  10   3    15900.09    13197.19    201.39 o 
  -4  10   3     7715.10     7555.53    159.29 o 
  -2  10   3    14199.17    13559.93    352.91 o 
   0  10   3     6620.98     4101.14    237.92 o 
   2  10   3    61501.21    65713.09   1577.73 o 
   4  10   3     9067.57    10381.77    275.12 o 
   6  10   3        2.40      180.69    110.96 o 
   8  10   3        1.98       10.69    112.08 o 
  10  10   3      188.06      159.48    134.63 o 
  12  10   3    13817.49    13117.18    343.94 o 
  14  10   3    28617.21    29336.05    488.83 o 
  16  10   3    24590.78    24628.97    465.50 o 
  18  10   3     3894.74     3677.93    251.13 o 
  20  10   3     1760.66     1640.35    227.62 o 
  22  10   3     4409.23     4457.46    330.56 o 
  24  10   3     1901.80     2399.12    291.30 o 
 -25  11   3       42.08        0.00    187.18 o 
 -23  11   3        3.65       49.38    160.49 o 
 -21  11   3       82.24        0.00    143.33 o 
 -19  11   3     6755.42     6252.86    302.24 o 
 -17  11   3    18101.63    18024.78    428.46 o 
 -15  11   3    31127.88    29965.46    514.80 o 
 -13  11   3     6421.30     5286.39    252.98 o 
 -11  11   3      325.64      229.40    125.36 o 
  -9  11   3     4260.37     5057.80    299.40 o 
  -7  11   3     6524.00     6574.60    325.07 o 
  -5  11   3     2193.93     1941.17    112.30 o 
  -3  11   3    43365.89    41726.45    913.26 o 
  -1  11   3    30716.14    33241.85    653.47 o 
   1  11   3     3720.35     4064.41    294.30 o 
   3  11   3     6917.78     6911.18    254.18 o 
   5  11   3        0.42      283.49    262.27 o 
   7  11   3     4666.24     5815.98    251.34 o 
   9  11   3    18366.34    17883.25    513.98 o 
  11  11   3    21105.60    20318.53    409.95 o 
  13  11   3    32016.60    32744.38   1047.65 o 
  15  11   3     1358.55     1493.07    198.12 o 
  17  11   3     2273.61     2194.85    206.71 o 
  19  11   3     1274.09     1512.26    214.14 o 
  21  11   3       28.74        0.00    179.71 o 
  23  11   3     4381.19     4303.59    363.09 o 
 -24  12   3     1155.75     1530.75    265.70 o 
 -22  12   3     1002.73     1212.50    250.52 o 
 -20  12   3       16.75        0.00    136.67 o 
 -18  12   3     3530.59     3373.95    247.15 o 
 -16  12   3     1812.60     1962.17    217.41 o 
 -14  12   3      861.90      553.41    166.11 o 
 -12  12   3    21650.63    20858.06    924.10 o 
 -10  12   3    40609.52    40808.10   1243.20 o 
  -8  12   3    12000.88    10724.30    296.76 o 
  -6  12   3      781.44     1081.95    128.50 o 
  -4  12   3    18793.22    21859.34    304.44 o 
  -2  12   3    33738.15    36275.82    507.99 o 
   0  12   3    28366.66    28340.16    717.83 o 
   2  12   3    39156.07    36849.69    780.30 o 
   4  12   3    34941.89    34898.74    941.39 o 
   6  12   3     6284.67     7605.08    287.99 o 
   8  12   3     9096.08     9489.62    311.86 o 
  10  12   3    18113.44    17542.95    507.63 o 
  12  12   3      185.11      186.01    145.65 o 
  14  12   3     3358.17     3696.03    257.82 o 
  16  12   3     7464.46     7822.03    394.06 o 
  18  12   3     1440.07     1683.01    198.62 o 
  20  12   3      188.22        0.00    175.65 o 
  22  12   3      932.86      648.63    231.81 o 
  24  12   3      208.73      414.38    232.54 o 
 -23  13   3      127.58       64.10    202.88 o 
 -21  13   3      129.38        2.17    176.55 o 
 -19  13   3      686.33      607.58    202.73 o 
 -17  13   3     9439.95     9141.05    343.85 o 
 -15  13   3    36134.13    35508.11   1163.85 o 
 -13  13   3    23235.57    23450.44   1049.37 o 
 -11  13   3      634.95      955.39    173.10 o 
  -9  13   3     4391.93     4103.70    247.38 o 
  -7  13   3    18000.19    18885.06    502.33 o 
  -5  13   3     1112.44     1048.71    169.82 o 
  -3  13   3    21254.15    19727.98    409.51 o 
  -1  13   3    26040.17    24984.12    452.22 o 
   1  13   3     4990.73     4638.66    464.49 o 
   3  13   3     3605.04     4134.17    250.14 o 
   5  13   3    12538.16    13406.71    364.10 o 
   7  13   3    16130.98    16190.12    377.68 o 
   9  13   3     3031.08     3634.90    250.16 o 
  11  13   3     5020.84     4571.19    268.80 o 
  13  13   3     1318.16     1426.60    189.06 o 
  15  13   3     3021.99     3005.63    234.19 o 
  17  13   3     2370.63     2497.12    222.75 o 
  19  13   3      278.23      296.63    161.33 o 
  21  13   3      964.75      554.13    215.77 o 
  23  13   3     1103.71      778.76    254.79 o 
 -22  14   3       15.61       19.97    189.52 o 
 -20  14   3     1768.59     1397.46    254.08 o 
 -18  14   3     2691.00     3131.03    302.85 o 
 -16  14   3     2873.01     3084.81    296.23 o 
 -14  14   3     1110.41     1244.82    248.65 o 
 -12  14   3    16258.06    16539.27    513.59 o 
 -10  14   3    11408.45    13091.36    815.43 o 
  -8  14   3       59.54        0.00    190.42 o 
  -6  14   3    20153.60    20000.45    532.13 o 
  -4  14   3    64175.44    63195.42    714.20 o 
  -2  14   3    45676.18    45052.66   1085.23 o 
   0  14   3     2669.97     2638.68    220.83 o 
   2  14   3     9813.77     9446.13    446.60 o 
   4  14   3    14478.91    14095.59    480.29 o 
   6  14   3     2137.68     2063.49    199.40 o 
   8  14   3     9372.87     9786.89    330.94 o 
  10  14   3    13021.74    11968.68    361.83 o 
  12  14   3    11478.63    11263.90    542.80 o 
  14  14   3     2265.57     2304.61    221.70 o 
  16  14   3      284.12      267.10    157.58 o 
  18  14   3      390.22      302.63    168.96 o 
  20  14   3        0.16        0.00    188.15 o 
  22  14   3       61.54        0.00    194.70 o 
 -21  15   3       58.76        0.00    216.70 o 
 -19  15   3      568.95      786.39    225.42 o 
 -17  15   3      155.24       89.56    197.46 o 
 -15  15   3     7431.45     8534.12    874.30 o 
 -13  15   3     7777.00     8822.96    425.10 o 
 -11  15   3     3183.71     3412.67    303.79 o 
  -9  15   3     2740.76     2576.99    271.80 o 
  -7  15   3     6612.78     6221.05    363.13 o 
  -5  15   3      503.96      119.18    200.15 o 
  -3  15   3     4886.53     4419.38    269.72 o 
  -1  15   3      985.59      884.56    180.28 o 
   1  15   3     2239.75     2073.04    200.12 o 
   3  15   3    16648.23    16860.89    421.75 o 
   5  15   3    21295.15    20952.63    462.74 o 
   7  15   3     2244.13     2335.01    218.52 o 
   9  15   3     1457.67     1551.44    194.15 o 
  11  15   3     2988.89     2660.00    236.17 o 
  13  15   3       85.98      129.83    161.38 o 
  15  15   3     4543.55     4793.37    287.67 o 
  17  15   3     9706.61    10418.31    384.97 o 
  19  15   3     4526.68     4585.58    505.77 o 
  21  15   3       27.80      319.32    230.56 o 
 -20  16   3     1149.79     1136.35    255.72 o 
 -18  16   3     1220.56     1090.56    251.52 o 
 -16  16   3      599.03      727.32    223.57 o 
 -14  16   3      418.86      201.43    208.00 o 
 -12  16   3       65.69      176.61    194.25 o 
 -10  16   3       15.98        0.00    216.70 o 
  -8  16   3     5783.15     6106.06    365.64 o 
  -6  16   3     5101.48     5610.66    414.61 o 
  -4  16   3    10250.94     9669.99    430.36 o 
  -2  16   3     7476.19     8363.87    479.08 o 
   0  16   3     1361.42     1468.53    199.28 o 
   2  16   3        2.09      156.57    168.91 o 
   4  16   3       95.35      210.82    163.00 o 
   6  16   3      122.71       40.90    148.57 o 
   8  16   3        9.33      159.23    152.90 o 
  10  16   3      490.13      622.73    168.14 o 
  12  16   3     2330.64     1925.34    214.48 o 
  14  16   3     1163.63     1347.86    196.05 o 
  16  16   3     1631.46     2083.52    236.20 o 
  18  16   3      728.06      944.19    216.03 o 
 -19  17   3     1057.22      755.57    259.95 o 
 -17  17   3      785.92      564.48    225.36 o 
 -15  17   3      309.85      440.30    220.66 o 
 -13  17   3     4684.38     4666.93    425.88 o 
 -11  17   3     3172.94     2814.89    306.32 o 
  -9  17   3     1357.57     1392.70    252.31 o 
  -7  17   3      896.09     1337.31    247.83 o 
  -5  17   3     2709.13     2979.52    292.14 o 
  -3  17   3     2788.45     3108.24    300.22 o 
  -1  17   3      384.39      226.69    154.42 o 
   1  17   3     1002.19     1044.15    192.23 o 
   3  17   3    10630.78    10134.62    381.60 o 
   5  17   3     5660.24     5324.16    313.37 o 
   7  17   3      144.11       69.49    167.26 o 
   9  17   3     6043.37     5675.95    308.55 o 
  11  17   3     1874.97     1687.50    219.25 o 
  13  17   3        1.77        0.00    154.11 o 
  15  17   3     5787.85     5691.16    325.43 o 
  17  17   3     9324.64     9155.59    390.77 o 
 -16  18   3      495.80      328.41    211.49 o 
 -14  18   3     2707.41     2732.40    359.49 o 
 -12  18   3     5201.39     5172.57    372.17 o 
 -10  18   3     8809.93     8457.54    437.27 o 
  -8  18   3     4698.03     4101.92    347.34 o 
  -6  18   3      223.63       17.54    184.23 o 
  -4  18   3      134.33       53.30    199.00 o 
  -2  18   3      207.47      120.46    208.67 o 
   0  18   3     2056.15     1957.48    234.20 o 
   2  18   3    25685.91    25696.99    559.78 o 
   4  18   3    18639.51    18790.40    495.73 o 
   6  18   3    13067.84    12618.98    430.17 o 
   8  18   3      356.56      172.25    204.75 o 
  10  18   3       16.56        0.00    164.50 o 
  12  18   3       65.06       18.43    159.03 o 
  14  18   3      628.42      587.41    194.27 o 
  16  18   3     1659.04     1817.24    252.70 o 
 -15  19   3      274.27      174.01    233.27 o 
 -13  19   3      423.84      678.03    242.18 o 
 -11  19   3       15.70      216.37    216.51 o 
  -9  19   3       23.89        0.00    224.21 o 
  -7  19   3      434.05      445.79    235.42 o 
  -5  19   3      530.89      705.00    242.61 o 
  -3  19   3        9.28        0.00    202.36 o 
  -1  19   3        3.41        0.00    215.44 o 
   1  19   3      430.80      499.78    236.74 o 
   3  19   3      654.69      980.87    218.75 o 
   5  19   3     1135.14     1867.09    257.40 o 
   7  19   3     3459.55     2751.36    267.38 o 
   9  19   3      751.71      223.20    188.76 o 
  11  19   3     1161.46      901.93    212.29 o 
  13  19   3      282.33        0.00    209.05 o 
 -12  20   3     6998.87     7605.01    463.95 o 
 -10  20   3     8020.62     8354.35    473.65 o 
  -8  20   3     1919.34     1940.50    305.47 o 
  -6  20   3      404.28      421.27    231.33 o 
  -4  20   3     1753.52     2038.82    410.85 o 
  -2  20   3      278.93       61.38    223.20 o 
   0  20   3     1684.05     1302.24    286.82 o 
   2  20   3     9712.92     9335.37    495.99 o 
   4  20   3    27134.95    27804.84   1230.04 o 
   6  20   3     5163.34     5921.74    502.29 o 
   8  20   3      484.91      412.65    186.87 o 
  10  20   3       64.94        0.00    172.61 o 
  12  20   3      354.08      102.37    227.97 o 
  -9  21   3     1199.10     1718.14    304.67 o 
  -7  21   3       60.68       11.00    238.18 o 
  -5  21   3      177.22      149.99    219.02 o 
  -3  21   3        3.30        0.00    228.43 o 
  -1  21   3     1385.99     1291.71    370.76 o 
   1  21   3       42.48       72.10    314.40 o 
   3  21   3        0.87      156.76    275.57 o 
   5  21   3      522.40      679.91    251.08 o 
   7  21   3       75.32        9.44    231.97 o 
   9  21   3       23.97        0.00    220.11 o 
  -4  22   3      161.59        0.00    232.33 o 
  -2  22   3      220.59      130.50    228.00 o 
   0  22   3      764.17      668.85    265.64 o 
   2  22   3     1346.19     1792.87    301.87 o 
   4  22   3     2460.02     2877.20    350.69 o 
 -28   0   4       98.09      230.48    243.00 o 
 -26   0   4     1302.55     1894.22    245.92 o 
 -24   0   4    17086.11    17802.07   1283.90 o 
 -22   0   4    67795.80    62923.50   5781.92 o 
 -20   0   4    22733.68    18746.07    715.23 o 
 -18   0   4      775.27      967.09    169.00 o 
 -16   0   4     3099.74     2212.57    196.24 o 
 -14   0   4       66.45       96.13    113.42 o 
 -12   0   4      299.70      142.88    102.90 o 
 -10   0   4   224401.25   244151.58   7644.51 o 
  -8   0   4   627030.75   660778.44  28824.46 o 
  -6   0   4   112118.98    62531.52   3310.58 o 
  -2   0   4    31636.78    54081.54    553.64 o 
   4   0   4     7596.17     9787.69    222.96 o 
   6   0   4    40020.57    30217.32    440.91 o 
   8   0   4    28087.76    35718.66    546.13 o 
  10   0   4    24710.18    23232.91    506.04 o 
  12   0   4     5687.49     7808.03    395.82 o 
  14   0   4    47238.29    40386.27    456.83 o 
  16   0   4    41298.05    39642.31    472.70 o 
  18   0   4     2205.78     1565.73    255.53 o 
  20   0   4     7125.12     6596.10    453.44 o 
  22   0   4      650.94      591.22    258.03 o 
  24   0   4     1295.68     1355.30    325.67 o 
  26   0   4      547.79      984.53    303.13 o 
  28   0   4       95.36      200.41    290.60 o 
 -29   1   4        4.86      277.09    154.06 o 
 -27   1   4     2152.28     2130.33    217.23 o 
 -25   1   4      233.19      357.65    130.03 o 
 -23   1   4     6122.35     6022.17    365.93 o 
 -21   1   4     1938.88     2414.80    176.60 o 
 -19   1   4      139.84      100.51    101.20 o 
 -17   1   4     3490.62     3664.19    171.69 o 
 -15   1   4    28740.76    25899.84    332.68 o 
 -13   1   4    14005.56    10946.99    305.90 o 
 -11   1   4     3409.16     5243.45    151.80 o 
  -9   1   4     8907.91    11251.61    183.24 o 
  -7   1   4      920.02     1952.31     98.33 o 
  -5   1   4     1492.30     2542.70     87.25 o 
  -3   1   4      463.13      238.12     31.70 o 
   1   1   4    20204.28    21821.12    460.31 o 
   3   1   4     2101.05     2466.00    167.85 o 
   5   1   4    99611.78    93085.21    519.02 o 
   7   1   4   176646.23   179367.33    829.84 o 
   9   1   4    23825.79    18813.36    237.27 o 
  11   1   4      972.29      941.52     83.53 o 
  13   1   4      406.33      567.02     87.95 o 
  15   1   4    13487.08    14042.58    242.66 o 
  17   1   4      123.70       50.89    131.89 o 
  19   1   4     6839.39     6518.68    307.34 o 
  21   1   4     3848.76     3813.88    408.34 o 
  23   1   4     1891.25     1660.08    241.79 o 
  25   1   4      361.98      236.34    187.67 o 
  27   1   4      408.64      451.25    201.36 o 
 -28   2   4        6.99      139.74    149.92 o 
 -26   2   4       56.96      189.88    145.40 o 
 -24   2   4     7674.06     7137.79    378.95 o 
 -22   2   4    28705.21    25944.87   1046.44 o 
 -20   2   4     7658.52     7150.30    240.76 o 
 -18   2   4      442.05      818.29    113.06 o 
 -16   2   4       53.81      192.36     95.01 o 
 -14   2   4     1916.34     2850.48    153.51 o 
 -12   2   4    21358.08    22617.09    280.30 o 
 -10   2   4    92048.40    86965.59   1263.39 o 
  -8   2   4   151173.08   147878.70   1753.24 o 
  -6   2   4   184383.67   207858.95   2675.24 o 
  -4   2   4    13773.04    17361.34    216.24 o 
   2   2   4     7575.30     4498.01    173.30 o 
   4   2   4    12588.28    11416.29    337.81 o 
   6   2   4   132030.91   153785.36   2477.46 o 
   8   2   4    24232.60    27313.19    330.23 o 
  10   2   4      343.02      187.48     67.50 o 
  12   2   4     5239.75     5514.12    172.80 o 
  14   2   4    29089.66    31800.72    373.11 o 
  16   2   4     5728.20     6374.70    206.45 o 
  18   2   4     1204.60     1687.48    192.87 o 
  20   2   4     3384.42     3679.14    286.94 o 
  22   2   4      747.46      962.57    206.79 o 
  24   2   4     2923.13     3294.68    290.68 o 
  26   2   4      970.32      872.43    226.72 o 
  28   2   4      927.40     1209.44    245.11 o 
 -27   3   4     2064.43     1868.89    222.01 o 
 -25   3   4     1154.67     1290.95    179.92 o 
 -23   3   4    20477.99    20050.53    454.86 o 
 -21   3   4    14594.37    13947.27    432.46 o 
 -19   3   4    12529.11    10692.67    493.57 o 
 -17   3   4    19816.52    19316.50    570.47 o 
 -15   3   4    37213.94    35296.09    491.40 o 
 -13   3   4     3652.23     3267.60    151.48 o 
 -11   3   4     3707.47     5491.26    151.81 o 
  -9   3   4    34838.40    38353.47    564.85 o 
  -7   3   4    72705.14    66253.36    925.31 o 
  -5   3   4    83087.38   135190.30   4184.23 o 
  -3   3   4     2153.08      666.31    263.02 o 
  -1   3   4    40352.43    31932.53    810.68 o 
   1   3   4   205132.59   240055.63   7611.07 o 
   3   3   4     7680.51     6209.04    103.99 o 
   5   3   4    82984.53    88117.72   1841.33 o 
   7   3   4   184187.36   157760.77   2034.09 o 
   9   3   4   155801.67   156445.42    711.38 o 
  11   3   4      984.07      948.69     94.23 o 
  13   3   4    40901.94    39969.87    415.44 o 
  15   3   4    32110.81    30807.05    389.05 o 
  17   3   4        0.69       75.75    103.58 o 
  19   3   4    21022.19    20828.10    742.78 o 
  21   3   4    27004.11    27157.23    601.16 o 
  23   3   4    19946.14    20593.12    568.49 o 
  25   3   4      173.81      313.33    195.69 o 
  27   3   4     1268.45     1187.20    341.96 o 
 -28   4   4        0.23       68.21    152.90 o 
 -26   4   4       46.25       12.12    143.21 o 
 -24   4   4      717.79      756.24    176.24 o 
 -22   4   4     1252.90     1535.39    196.38 o 
 -20   4   4     5768.15     6056.17    274.45 o 
 -18   4   4      380.97      401.54    106.56 o 
 -16   4   4    21703.78    22030.05    624.21 o 
 -14   4   4    34469.38    33270.56    828.56 o 
 -12   4   4    23020.88    24068.68    527.92 o 
 -10   4   4    33200.44    26045.20   2109.45 o 
  -8   4   4      674.77      954.53     97.21 o 
  -6   4   4    59542.92    54835.97    668.42 o 
  -4   4   4    13768.18    13856.90    245.34 o 
  -2   4   4    23922.71    29156.67    363.10 o 
   0   4   4   280112.75   284573.56   6213.67 o 
   2   4   4    20423.71    30575.77    467.90 o 
   4   4   4    79377.45   119006.58   2912.24 o 
   6   4   4    47494.40    43080.04    572.48 o 
   8   4   4    93473.10    80081.34   1290.49 o 
  10   4   4      168.77       87.47     78.65 o 
  12   4   4    10646.96    10628.98    284.14 o 
  14   4   4     5925.93     4803.87    185.98 o 
  16   4   4       40.65      185.38    100.64 o 
  18   4   4     1091.58      975.65    180.48 o 
  20   4   4      125.39      435.48    316.90 o 
  22   4   4     3872.54     4279.90    321.22 o 
  24   4   4       25.74      392.63    210.43 o 
  26   4   4     2826.85     3709.52    467.21 o 
  28   4   4     2795.66     3331.87    443.41 o 
 -27   5   4      362.60      107.43    255.53 o 
 -25   5   4     1783.62     2208.26    270.66 o 
 -23   5   4     9685.25    10105.55    350.50 o 
 -21   5   4     7873.12     8575.81    306.90 o 
 -19   5   4     1814.85     1912.08    147.55 o 
 -17   5   4     4311.47     4893.74    234.10 o 
 -15   5   4    31007.88    26232.89   2764.88 o 
 -13   5   4     9898.65    10707.92    260.31 o 
 -11   5   4    22677.04    24166.83    425.26 o 
  -9   5   4      225.43      240.08     75.78 o 
  -7   5   4    15261.64    16193.82    361.35 o 
  -5   5   4   221265.42   212922.25   1270.26 o 
  -3   5   4    69966.91    56415.58    650.67 o 
  -1   5   4    55386.66    65371.19   1018.20 o 
   1   5   4    29553.09    54644.62    977.93 o 
   3   5   4     4697.13     5650.87    167.91 o 
   5   5   4   266028.13   281876.16   4410.20 o 
   7   5   4   422089.66   429147.34   3513.20 o 
   9   5   4   191489.64   180247.98   1289.30 o 
  11   5   4    48260.07    46548.74    533.73 o 
  13   5   4        0.19        0.00     87.85 o 
  15   5   4      748.67      736.34    120.13 o 
  17   5   4     5411.29     4739.32    227.22 o 
  19   5   4    20566.06    19478.02    572.43 o 
  21   5   4    34339.90    34140.16    885.58 o 
  23   5   4     4874.47     4804.73    335.40 o 
  25   5   4      422.32      336.07    192.19 o 
  27   5   4      543.71      459.60    303.13 o 
 -28   6   4       56.76      164.66    161.80 o 
 -26   6   4      180.57      254.38    194.59 o 
 -24   6   4       45.73       28.42    134.92 o 
 -22   6   4      333.52      413.72    148.58 o 
 -20   6   4      781.92      783.40    157.48 o 
 -18   6   4     2263.83     1748.12    179.39 o 
 -16   6   4    19808.15    17883.16    366.05 o 
 -14   6   4    36601.77    33930.25   3082.47 o 
 -12   6   4    22643.22    21058.85   1237.60 o 
 -10   6   4    31265.65    28282.50   1934.82 o 
  -8   6   4   197545.42   196041.64   4974.28 o 
  -6   6   4   190666.36   210791.31   3165.72 o 
  -4   6   4    13785.51    15534.45    204.96 o 
  -2   6   4   109433.23   127088.73   2598.70 o 
   0   6   4   189103.11   183862.13   2132.17 o 
   2   6   4   145162.33   143000.89   1928.00 o 
   4   6   4    17702.09    11758.74    217.88 o 
   6   6   4    78888.34    87739.91    575.16 o 
   8   6   4    59482.04    61454.87    507.81 o 
  10   6   4     3585.79     3246.39    175.10 o 
  12   6   4     5851.97     6513.56    215.07 o 
  14   6   4    14783.40    14486.71    307.32 o 
  16   6   4     4528.66     4528.01    221.50 o 
  18   6   4     5662.89     5518.71    242.49 o 
  20   6   4      521.65      782.26    204.55 o 
  22   6   4     1203.42     1495.79    217.86 o 
  24   6   4        4.31        0.00    173.57 o 
  26   6   4      225.88      143.49    195.74 o 
 -27   7   4      426.53      303.85    167.39 o 
 -25   7   4      647.63      516.72    165.15 o 
 -23   7   4      868.50      722.98    174.43 o 
 -21   7   4      939.78     1045.34    213.91 o 
 -19   7   4     5841.32     6203.08    332.51 o 
 -17   7   4     4406.75     4179.44    228.69 o 
 -15   7   4     7737.38     6448.53    323.98 o 
 -13   7   4       27.87       30.06     85.55 o 
 -11   7   4    15516.27    13175.00    839.52 o 
  -9   7   4       91.22       94.50     88.25 o 
  -7   7   4    30614.44    25083.89   1056.96 o 
  -5   7   4   254635.14   265040.97   3957.77 o 
  -3   7   4   239823.20   212561.95   5105.21 o 
  -1   7   4    74787.57    83220.87    907.37 o 
   1   7   4     5576.74     7509.72    150.56 o 
   3   7   4    17236.14    15041.78    594.23 o 
   5   7   4     3109.10     4433.44    168.60 o 
   7   7   4    40947.14    44503.55    449.46 o 
   9   7   4     8590.33     7085.40    215.67 o 
  11   7   4    28362.34    24432.41    371.64 o 
  13   7   4    24404.22    24952.60    396.57 o 
  15   7   4     9120.31     9735.74    445.37 o 
  17   7   4     1921.94     2109.52    175.36 o 
  19   7   4    12029.97    12560.14    437.37 o 
  21   7   4      722.17      622.81    194.83 o 
  23   7   4       15.53        9.48    165.62 o 
  25   7   4       11.59       41.56    188.15 o 
  27   7   4      567.18      603.82    234.88 o 
 -26   8   4       25.95        0.00    130.99 o 
 -24   8   4      512.86      634.89    164.25 o 
 -22   8   4     2991.28     3016.23    224.79 o 
 -20   8   4    10964.74    10802.96    412.58 o 
 -18   8   4     6043.01     6056.55    266.01 o 
 -16   8   4       19.11       31.74    128.21 o 
 -14   8   4    13647.85    13435.76    322.87 o 
 -12   8   4     5077.05     4537.74    558.76 o 
 -10   8   4     8018.49     7516.00    463.66 o 
  -8   8   4    82051.48    85968.55   2325.17 o 
  -6   8   4    62905.95    68750.64    661.21 o 
  -4   8   4    13837.47    16345.09    314.58 o 
  -2   8   4    28632.94    33070.94    309.01 o 
   0   8   4    95248.74   101047.02   2664.92 o 
   2   8   4    14654.74    13895.04    540.58 o 
   4   8   4    31504.33    31682.89    640.06 o 
   6   8   4    62829.56    64834.25    992.12 o 
   8   8   4    21539.18    20611.04    337.92 o 
  10   8   4      902.16      874.30    128.22 o 
  12   8   4    30350.24    29900.05    462.13 o 
  14   8   4     6184.63     6913.86    267.42 o 
  16   8   4     1207.43     1014.83    167.64 o 
  18   8   4     4345.49     4342.55    254.45 o 
  20   8   4     2908.30     3027.81    271.91 o 
  22   8   4      874.09      974.68    249.26 o 
  24   8   4     1468.07     1750.94    251.08 o 
  26   8   4     2097.73     2354.04    300.22 o 
 -25   9   4        1.14        0.00    148.92 o 
 -23   9   4      971.63     1133.54    175.53 o 
 -21   9   4     2394.38     2301.96    212.70 o 
 -19   9   4      488.80      456.25    159.71 o 
 -17   9   4       72.00        0.00    136.34 o 
 -15   9   4     2229.68     2812.68    196.20 o 
 -13   9   4     1675.35     1847.42    161.21 o 
 -11   9   4     2953.29     2733.01    206.50 o 
  -9   9   4      159.67       35.06     73.90 o 
  -7   9   4    12337.30     9501.08    182.25 o 
  -5   9   4    82345.81    77912.02    614.90 o 
  -3   9   4    38595.43    33689.57    654.48 o 
  -1   9   4    59027.82    57561.01   1285.51 o 
   1   9   4    35794.90    35754.76    927.48 o 
   3   9   4     7663.00     8971.18    276.30 o 
   5   9   4      686.83      764.19    119.54 o 
   7   9   4     1867.12     2123.45    150.30 o 
   9   9   4     4601.97     3627.39    198.85 o 
  11   9   4    38050.52    39499.40    785.82 o 
  13   9   4    46329.30    44767.80    960.59 o 
  15   9   4    41917.61    41145.59    737.33 o 
  17   9   4    14465.57    14274.51    371.36 o 
  19   9   4      661.59      615.03    195.46 o 
  21   9   4      895.59     1054.85    217.80 o 
  23   9   4     2228.54     2503.97    275.35 o 
  25   9   4       26.46        0.00    185.38 o 
 -26  10   4       72.17      177.11    171.56 o 
 -24  10   4      337.86      492.75    168.85 o 
 -22  10   4     1006.96      934.22    176.65 o 
 -20  10   4     9667.31     9048.65    334.36 o 
 -18  10   4    18609.62    17623.72    421.97 o 
 -16  10   4    16942.76    16686.43    397.13 o 
 -14  10   4     6755.06     7681.06    288.06 o 
 -12  10   4        8.18        0.00    111.60 o 
 -10  10   4      110.12      106.37    112.37 o 
  -8  10   4     2830.97     3663.54    142.88 o 
  -6  10   4     6580.85     7264.47    167.99 o 
  -4  10   4     1476.26      780.21     80.24 o 
  -2  10   4     9633.70     9164.08    306.99 o 
   0  10   4     1091.40      656.23    124.39 o 
   2  10   4      179.27     1572.58   1016.64 o 
   4  10   4    18287.42    21115.95    934.74 o 
   6  10   4     2311.88     2199.21    158.63 o 
   8  10   4      303.42      459.52    122.80 o 
  10  10   4    16439.96    14788.43    408.12 o 
  12  10   4    23381.76    22782.99    427.06 o 
  14  10   4     4783.88     4896.58    268.06 o 
  16  10   4      551.63      538.74    170.30 o 
  18  10   4    11985.13    11505.50    410.55 o 
  20  10   4     1855.40     1854.15    238.93 o 
  22  10   4      786.38      811.58    457.19 o 
  24  10   4     3360.44     3918.38    337.06 o 
 -25  11   4       15.74        0.00    153.73 o 
 -23  11   4     2621.33     2252.25    228.47 o 
 -21  11   4      153.81       69.34    150.13 o 
 -19  11   4      936.80      961.19    184.45 o 
 -17  11   4     5136.61     5100.68    282.49 o 
 -15  11   4     7297.94     5997.59    291.61 o 
 -13  11   4       75.66      119.65    141.76 o 
 -11  11   4     6859.74     8155.63    275.64 o 
  -9  11   4     5882.02     5706.48    254.20 o 
  -7  11   4     7062.28     6863.52    176.38 o 
  -5  11   4    11785.08    11053.76    241.65 o 
  -3  11   4     2113.73     2980.02    155.67 o 
  -1  11   4       84.31      115.15     91.49 o 
   1  11   4    63051.85    64198.95   2297.17 o 
   3  11   4    50420.01    49296.84    566.81 o 
   5  11   4     7013.69     5943.83    281.44 o 
   7  11   4     1521.41     2308.95    179.27 o 
   9  11   4      268.57      256.94    133.46 o 
  11  11   4       23.83        0.00    121.85 o 
  13  11   4     8087.56     7994.24    312.27 o 
  15  11   4     8593.74     8182.44    317.13 o 
  17  11   4    14367.79    13390.10    425.14 o 
  19  11   4       16.29       58.26    139.69 o 
  21  11   4     1384.77     1613.05    242.37 o 
  23  11   4      420.02      332.90    219.12 o 
 -24  12   4      148.15      225.77    167.55 o 
 -22  12   4        1.16      118.04    153.86 o 
 -20  12   4      886.41     1283.07    186.69 o 
 -18  12   4     8931.36     8960.66    344.18 o 
 -16  12   4    25504.15    25337.19    500.26 o 
 -14  12   4    20544.58    22754.68    755.87 o 
 -12  12   4     6376.68     6114.95    351.29 o 
 -10  12   4      226.47      335.18    180.56 o 
  -8  12   4      562.69      665.03    120.82 o 
  -6  12   4     2845.03     2862.76    175.08 o 
  -4  12   4    42277.13    40638.17    684.23 o 
  -2  12   4    49349.33    42516.57   1440.89 o 
   0  12   4    39695.83    37539.68    678.40 o 
   2  12   4    40087.66    37602.14   1045.83 o 
   4  12   4     2207.84     2140.84    189.75 o 
   6  12   4      544.55      545.53    144.55 o 
   8  12   4     8414.67     7303.92    279.02 o 
  10  12   4     4661.60     4144.70    384.72 o 
  12  12   4     7654.64     7531.88    302.09 o 
  14  12   4    15595.06    14911.27    395.79 o 
  16  12   4       24.06        0.00    135.36 o 
  18  12   4       18.93        0.00    129.99 o 
  20  12   4      105.15      100.40    370.76 o 
  22  12   4      925.45      938.13    243.23 o 
 -23  13   4      298.51      209.53    207.05 o 
 -21  13   4      155.78       98.86    150.67 o 
 -19  13   4      773.28     1151.81    189.79 o 
 -17  13   4     4523.84     4157.54    280.54 o 
 -15  13   4      230.84      212.54    172.56 o 
 -13  13   4    11242.23    11089.96    360.08 o 
 -11  13   4    38605.39    38486.82    824.29 o 
  -9  13   4    20302.90    19036.80    588.69 o 
  -7  13   4     1846.08     1825.70    147.16 o 
  -5  13   4    29864.59    27237.17    612.97 o 
  -3  13   4    61952.17    53068.11   2814.28 o 
  -1  13   4     4113.29     3617.70    239.59 o 
   1  13   4     4852.78     4779.25    269.43 o 
   3  13   4    24467.81    24383.96    516.94 o 
   5  13   4     6330.72     6480.41    566.37 o 
   7  13   4     1058.07     1231.25    172.52 o 
   9  13   4    17976.64    17618.82    637.12 o 
  11  13   4    16135.92    17197.20    419.23 o 
  13  13   4     1582.10     2032.70    206.36 o 
  15  13   4      156.03      217.07    154.75 o 
  17  13   4       16.85      112.06    154.14 o 
  19  13   4       59.31        0.00    179.46 o 
  21  13   4       33.65        0.00    176.55 o 
  23  13   4        1.76        0.00    283.08 o 
 -22  14   4      193.27      200.38    207.93 o 
 -20  14   4        8.57        0.00    178.70 o 
 -18  14   4      976.39     1005.55    182.14 o 
 -16  14   4     4747.54     5174.27    400.08 o 
 -14  14   4    17471.82    17548.87    435.64 o 
 -12  14   4    11077.41     9769.95    339.12 o 
 -10  14   4       14.83       39.10    153.16 o 
  -8  14   4     5071.26     4078.59    252.55 o 
  -6  14   4      281.40      202.46    153.15 o 
  -4  14   4     4900.61     5087.96    284.72 o 
  -2  14   4    16233.33    16641.40    401.37 o 
   0  14   4     8001.95     7434.40    303.96 o 
   2  14   4      611.05      682.28    175.21 o 
   4  14   4     4271.72     4521.17    265.13 o 
   6  14   4     3882.30     3956.00    301.22 o 
   8  14   4       39.25       25.42    155.73 o 
  10  14   4     6252.41     6525.30    301.97 o 
  12  14   4     1498.68     1604.76    200.87 o 
  14  14   4       54.79       95.05    151.68 o 
  16  14   4     1396.45     1743.09    208.78 o 
  18  14   4      731.18      672.46    180.08 o 
  20  14   4       18.69      145.26    205.28 o 
  22  14   4      165.16       25.75    203.69 o 
 -21  15   4      220.30      304.26    234.23 o 
 -19  15   4     1755.28     1954.44    270.18 o 
 -17  15   4     1114.58     1236.35    247.92 o 
 -15  15   4      115.57       96.16    197.46 o 
 -13  15   4     1546.03     1660.59    257.52 o 
 -11  15   4    11638.94    11238.24    448.00 o 
  -9  15   4      920.57     1047.26    234.71 o 
  -7  15   4     6436.46     5755.04    350.72 o 
  -5  15   4    12430.73    12625.71    701.40 o 
  -3  15   4    26735.06    26243.25    491.42 o 
  -1  15   4     4913.45     4862.75    285.72 o 
   1  15   4     1740.23     1372.40    183.60 o 
   3  15   4     7353.80     7763.10    314.77 o 
   5  15   4     4587.70     4238.50    272.33 o 
   7  15   4       67.46        0.00    143.97 o 
   9  15   4     1087.22      893.71    172.85 o 
  11  15   4     3680.77     3951.80    274.56 o 
  13  15   4     3184.43     3180.75    298.59 o 
  15  15   4      310.00      194.26    163.85 o 
  17  15   4     1011.73      943.24    205.20 o 
  19  15   4     1200.91     1025.84    203.86 o 
  21  15   4        1.55        0.00    190.27 o 
 -20  16   4      432.43      372.64    221.46 o 
 -18  16   4        2.02        0.00    190.70 o 
 -16  16   4       91.79      214.17    202.24 o 
 -14  16   4     6492.44     6698.25    400.34 o 
 -12  16   4     6262.77     6434.15    388.82 o 
 -10  16   4     4344.82     4361.27    358.24 o 
  -8  16   4        7.10        0.00    179.74 o 
  -6  16   4     3164.91     3050.03    294.75 o 
  -4  16   4     8073.35     7922.07    334.01 o 
  -2  16   4     5064.53     5361.03    293.06 o 
   0  16   4      363.40      204.12    161.93 o 
   2  16   4     2541.89     2414.66    231.98 o 
   4  16   4    12382.94    12939.21    457.02 o 
   6  16   4      354.53      150.87    156.55 o 
   8  16   4     4715.40     4448.27    285.35 o 
  10  16   4     7195.28     6772.91    314.44 o 
  12  16   4     3811.96     3609.78    270.92 o 
  14  16   4      158.15        0.00    165.75 o 
  16  16   4     9179.68     9702.86    384.20 o 
  18  16   4     6870.86     7406.63    361.03 o 
 -17  17   4        0.90       57.34    200.07 o 
 -15  17   4      132.88       36.08    191.89 o 
 -13  17   4     1892.88     2047.97    284.31 o 
 -11  17   4     2376.29     2292.58    288.68 o 
  -9  17   4     2239.85     2078.95    309.39 o 
  -7  17   4     3624.73     3523.52    315.31 o 
  -5  17   4     1299.42     1602.95    249.86 o 
  -3  17   4     1498.45     1644.27    216.61 o 
  -1  17   4     2441.80     2817.15    237.70 o 
   1  17   4     3428.65     3826.74    267.00 o 
   3  17   4     6963.44     6428.22    321.45 o 
   5  17   4     5276.83     5671.38    310.45 o 
   7  17   4     1089.17     1285.17    210.99 o 
   9  17   4      574.07      363.77    186.81 o 
  11  17   4      115.07       34.81    161.15 o 
  13  17   4      609.39      554.99    227.01 o 
  15  17   4     1881.81     1756.70    228.49 o 
  17  17   4     3138.76     3483.76    454.88 o 
 -16  18   4      120.18       84.24    204.65 o 
 -14  18   4      127.79      358.33    215.57 o 
 -12  18   4     1281.80     1276.24    351.98 o 
 -10  18   4      486.05      446.76    217.56 o 
  -8  18   4     3116.84     2875.62    308.17 o 
  -6  18   4     3417.98     3623.07    318.62 o 
  -4  18   4     2647.17     2330.11    288.68 o 
  -2  18   4     1714.84     1996.93    224.94 o 
   0  18   4       30.84        0.00    163.97 o 
   2  18   4     6980.04     7370.56    369.13 o 
   4  18   4      475.46      590.93    221.36 o 
   6  18   4       13.83      187.22    171.82 o 
   8  18   4     1887.02     2131.09    289.14 o 
  10  18   4     2857.72     3187.01    303.61 o 
  12  18   4      782.45      923.54    205.02 o 
  14  18   4      263.57      276.09    183.53 o 
  16  18   4     2674.60     3206.29    375.03 o 
 -15  19   4       46.14        0.00    216.09 o 
 -13  19   4     2073.39     2172.24    307.25 o 
 -11  19   4     5753.51     5817.07    407.38 o 
  -9  19   4     2588.64     2634.24    315.90 o 
  -7  19   4      666.67      382.56    237.35 o 
  -5  19   4     2491.50     3185.63    514.81 o 
  -3  19   4     1950.18     1873.66    274.73 o 
  -1  19   4       28.56        0.00    215.18 o 
   1  19   4     6364.35     5973.47    343.17 o 
   3  19   4    22101.89    22570.64    552.36 o 
   5  19   4    23887.41    24662.09    567.92 o 
   7  19   4     3996.85     3816.54    283.06 o 
   9  19   4      787.37      871.90    204.27 o 
  11  19   4      224.34        0.00    174.02 o 
  13  19   4      214.36      220.68    189.27 o 
 -12  20   4      309.68      485.58    395.82 o 
 -10  20   4     1648.78     2138.08    314.12 o 
  -8  20   4      328.01      107.07    230.20 o 
  -6  20   4       17.62        0.00    221.41 o 
  -4  20   4      298.08      420.58    234.31 o 
  -2  20   4     2211.49     2058.07    298.29 o 
   0  20   4     2668.61     2754.88    325.93 o 
   2  20   4       74.82        0.00    194.27 o 
   4  20   4      271.20      395.96    205.24 o 
   6  20   4      235.67      350.57    245.67 o 
   8  20   4      439.80      624.35    210.87 o 
  10  20   4      766.66      441.13    199.51 o 
  12  20   4      192.09        7.54    184.41 o 
  -9  21   4     1939.71     2658.72    336.22 o 
  -7  21   4        2.95        0.00    227.20 o 
  -5  21   4     1039.09     1278.04    276.32 o 
  -3  21   4      601.84      631.36    239.33 o 
  -1  21   4        0.27      185.10    238.21 o 
   1  21   4     1912.38     2075.03    293.99 o 
   3  21   4     6328.21     7429.10    469.42 o 
   5  21   4     3102.91     3863.81    372.63 o 
   7  21   4     1201.29     1391.73    238.39 o 
   9  21   4        2.58        0.00    182.86 o 
  -4  22   4      171.05      327.96    226.72 o 
  -2  22   4      468.51      846.59    260.92 o 
   0  22   4      123.75        0.00    212.94 o 
   2  22   4      753.59      648.02    254.23 o 
 -29   1   5      447.70      581.20    166.53 o 
 -27   1   5      137.11      162.86    148.36 o 
 -25   1   5     4048.08     3659.76    365.57 o 
 -23   1   5    24570.05    23089.22   1418.88 o 
 -21   1   5    30265.82    27825.23   1383.80 o 
 -19   1   5     2569.80     2977.11    174.31 o 
 -17   1   5     1953.10     1729.78    132.17 o 
 -15   1   5     6086.14     6927.13    199.22 o 
 -13   1   5     2051.98     2578.95    287.07 o 
 -11   1   5   108601.91   104151.80   1497.70 o 
  -9   1   5   293898.22   295398.56   3638.87 o 
  -7   1   5   417459.34   421827.78   8853.16 o 
  -5   1   5    75680.01    74146.54   1363.19 o 
   3   1   5    11993.71    20504.79    315.65 o 
   5   1   5    72045.40    61296.60    423.36 o 
   7   1   5   130357.15   132228.55   1957.79 o 
   9   1   5    97218.05   100818.73   1088.49 o 
  11   1   5    35270.69    34412.20    542.95 o 
  13   1   5     1917.02     2409.33    142.50 o 
  15   1   5     2626.59     2643.38    162.46 o 
  17   1   5     2717.56     2719.22    237.35 o 
  19   1   5      219.56      352.29    167.22 o 
  21   1   5      111.43        0.00    181.62 o 
  23   1   5       62.61      147.37    186.73 o 
  25   1   5       87.14       45.06    157.39 o 
  27   1   5      234.15      247.30    189.39 o 
 -28   2   5      828.44     1057.77    184.26 o 
 -26   2   5      578.46      506.96    160.01 o 
 -24   2   5     5613.72     5558.60    248.40 o 
 -22   2   5    14774.59    14605.31    587.94 o 
 -20   2   5     8181.87     8609.92    323.62 o 
 -18   2   5       26.34       51.91     96.27 o 
 -16   2   5     4694.92     4026.33    176.59 o 
 -14   2   5    34076.07    30828.99    519.97 o 
 -12   2   5      479.29     1843.67    238.25 o 
 -10   2   5    19000.57    19418.20    244.74 o 
  -8   2   5      932.88      735.20     54.57 o 
  -6   2   5     3534.01     3442.35    141.22 o 
  -2   2   5      590.37      432.15     44.74 o 
   0   2   5    77931.15    82665.63   1302.81 o 
   4   2   5      298.83      495.63     56.19 o 
   6   2   5   217499.59   208222.70   2305.62 o 
   8   2   5   113650.39   111836.21   2654.63 o 
  10   2   5    42453.44    41637.21    374.45 o 
  12   2   5    49245.30    47770.48    429.98 o 
  14   2   5    21695.59    21066.79    317.39 o 
  16   2   5     6000.18     5908.47    211.97 o 
  18   2   5     3916.23     3665.01    248.88 o 
  20   2   5    23511.12    23971.27    558.78 o 
  22   2   5    22753.63    23866.38    589.76 o 
  24   2   5     3240.28     3322.83    293.13 o 
  26   2   5       35.21       84.88    179.75 o 
  28   2   5      627.18     1048.45    316.90 o 
 -27   3   5       80.73       94.10    141.62 o 
 -25   3   5       70.14        0.00    140.40 o 
 -23   3   5     3547.30     3559.24    212.09 o 
 -21   3   5    15827.84    13687.26    380.75 o 
 -19   3   5       10.49       95.62    101.83 o 
 -17   3   5     1723.72     1968.28    155.85 o 
 -15   3   5     8282.74     7678.16    238.65 o 
 -13   3   5    17347.59    17587.96    617.83 o 
 -11   3   5    32565.04    32149.37    492.49 o 
  -9   3   5   125735.65   135855.11   3458.11 o 
  -7   3   5    31029.63    19223.69    203.63 o 
  -5   3   5     3016.41     1203.58    263.71 o 
  -3   3   5    79950.18    93264.23   1849.53 o 
  -1   3   5   234578.28   235805.83   5509.56 o 
   1   3   5    44478.35    57892.92   4163.70 o 
   3   3   5    46027.30    64535.98    918.08 o 
   5   3   5     9176.04     5068.51    105.51 o 
   7   3   5     9280.20     6020.57    154.75 o 
   9   3   5     1984.35     3530.67    149.06 o 
  11   3   5     1391.71     1261.80    102.67 o 
  13   3   5      655.91      926.06    111.25 o 
  15   3   5     4083.73     3876.82    187.63 o 
  17   3   5     1364.49     1004.06    124.50 o 
  19   3   5       85.74      394.42    178.02 o 
  21   3   5      376.78     1042.03    224.04 o 
  23   3   5        8.37      560.72    200.45 o 
  25   3   5     1799.80     2059.06    262.84 o 
  27   3   5     1575.38     2140.28    280.67 o 
 -28   4   5      372.13      236.89    161.77 o 
 -26   4   5      275.97       55.53    145.98 o 
 -24   4   5    13970.57    12859.35    527.37 o 
 -22   4   5    37897.27    35138.56   1199.58 o 
 -20   4   5    12418.57    11821.13    632.28 o 
 -18   4   5     4473.59     3858.74    188.38 o 
 -16   4   5    18052.12    17298.16    500.44 o 
 -14   4   5       96.98       27.82     89.03 o 
 -12   4   5    21492.02    20275.89    531.81 o 
 -10   4   5     8102.58     8643.92    281.44 o 
  -8   4   5     8526.73     9059.96    231.35 o 
  -6   4   5     1050.10      863.69     89.88 o 
  -4   4   5   125556.21   160002.86   2827.29 o 
  -2   4   5     5670.70     3948.03    257.45 o 
   0   4   5     8680.28    11573.60    354.22 o 
   2   4   5    78650.05    92962.90   1788.40 o 
   4   4   5   129092.65   122951.64   1955.12 o 
   6   4   5   240609.78   247859.45   1891.84 o 
   8   4   5   393977.50   403816.53   5910.95 o 
  10   4   5    92137.94    83753.93    569.62 o 
  12   4   5       28.22      527.58    323.34 o 
  14   4   5    13082.93    11691.90    266.16 o 
  16   4   5     5639.73     5584.98    216.27 o 
  18   4   5    11468.57    11499.65    394.14 o 
  20   4   5    44442.72    45878.58   1337.76 o 
  22   4   5    21970.33    22134.52    580.73 o 
  24   4   5     8693.78     7871.48    383.44 o 
  26   4   5      212.21      375.77    273.06 o 
 -27   5   5       13.29        0.00    173.35 o 
 -25   5   5       25.96       86.87    172.06 o 
 -23   5   5       24.90      134.18    146.38 o 
 -21   5   5      932.32     1234.38    177.95 o 
 -19   5   5     2438.58     2762.73    167.66 o 
 -17   5   5     2583.89     3092.33    265.94 o 
 -15   5   5    55711.42    51079.01   2791.50 o 
 -13   5   5    15230.63    13797.38    543.47 o 
 -11   5   5    28679.92    25852.20   1520.97 o 
  -9   5   5    68595.35    71502.30   1076.24 o 
  -7   5   5   243797.56   249610.75   2404.61 o 
  -5   5   5     5555.61     7694.16    134.12 o 
  -3   5   5    11928.37     7146.17    125.71 o 
  -1   5   5    85316.72    79923.56   1208.36 o 
   1   5   5   494657.78   532083.81  11889.07 o 
   3   5   5      437.43      850.23    321.01 o 
   7   5   5    45848.49    51818.57    674.73 o 
   9   5   5    24787.10    28226.84    350.88 o 
  11   5   5     3673.72     3643.54    168.79 o 
  13   5   5     9571.32     9347.85    240.61 o 
  15   5   5     2999.72     3107.32    181.90 o 
  17   5   5     2517.19     2407.49    175.46 o 
  19   5   5        2.17      205.37    162.71 o 
  21   5   5     3605.20     5031.62    408.34 o 
  23   5   5      173.72      274.59    186.86 o 
  25   5   5      209.03      171.62    176.91 o 
  27   5   5     1124.31     1104.90    248.31 o 
 -28   6   5      315.66      581.86    169.33 o 
 -26   6   5     1896.76     1893.39    201.19 o 
 -24   6   5     7951.68     6828.10    308.09 o 
 -22   6   5     6306.45     5284.55    272.32 o 
 -20   6   5     1990.65     1969.75    188.43 o 
 -18   6   5     2250.49     1919.24    174.59 o 
 -16   6   5      608.54      541.50    114.26 o 
 -14   6   5       61.51       57.54     72.54 o 
 -12   6   5     8365.44     8817.27    259.43 o 
 -10   6   5   131763.80   132697.78   3135.24 o 
  -8   6   5     3164.60     3656.59    246.97 o 
  -6   6   5    37932.21    35032.29    433.14 o 
  -4   6   5    87363.09    85343.20   1026.15 o 
  -2   6   5    43169.52    42049.61    581.16 o 
   0   6   5     9514.60    18255.23    427.76 o 
   4   6   5    40550.60    49026.59   1086.71 o 
   6   6   5    39834.14    33894.82    367.74 o 
   8   6   5    99534.58    99804.38   1651.31 o 
  10   6   5    60087.72    60359.37    527.87 o 
  12   6   5    19616.61    17542.76    312.46 o 
  14   6   5     1681.53     2018.61    156.12 o 
  16   6   5     1905.05     1951.24    161.43 o 
  18   6   5     4011.07     3853.10    225.92 o 
  20   6   5    25451.73    23820.01    581.89 o 
  22   6   5    10604.58    10665.25    438.21 o 
  24   6   5      754.63      911.49    293.10 o 
  26   6   5      165.80       22.41    232.98 o 
 -27   7   5      605.07      836.70    193.20 o 
 -25   7   5        0.07        0.00    139.12 o 
 -23   7   5     2210.25     1888.48    202.30 o 
 -21   7   5     4872.63     4715.64    259.84 o 
 -19   7   5     7814.88     7810.69    292.12 o 
 -17   7   5     1386.73     1467.38    162.83 o 
 -15   7   5    38942.23    30270.50   3769.41 o 
 -13   7   5    39616.44    34275.14   2707.38 o 
 -11   7   5     3129.68     2843.88    226.17 o 
  -9   7   5    42846.66    38814.96   2343.36 o 
  -7   7   5   217534.38   215153.67   1786.98 o 
  -5   7   5    31298.85    27984.70    872.96 o 
  -3   7   5     5548.79     5268.51    188.62 o 
  -1   7   5   147008.42   161829.59   2807.74 o 
   1   7   5   112453.36   132132.45   2491.73 o 
   3   7   5     2307.42     2694.21    101.13 o 
   5   7   5    71983.87    72447.34    546.56 o 
   7   7   5    73470.29    68497.55    551.00 o 
   9   7   5    26612.97    26075.19    369.95 o 
  11   7   5     6677.83     6669.60    305.67 o 
  13   7   5    19241.06    18565.38    406.34 o 
  15   7   5       58.09      146.55    161.50 o 
  17   7   5     5391.50     5956.39    255.60 o 
  19   7   5        2.44        0.00    161.93 o 
  21   7   5      589.26      404.42    283.08 o 
  23   7   5      751.04      793.28    206.15 o 
  25   7   5      746.24      725.14    220.41 o 
 -26   8   5     1172.94     1038.89    197.04 o 
 -24   8   5      263.09      132.83    147.01 o 
 -22   8   5      216.14      340.92    149.41 o 
 -20   8   5     1375.15     1163.87    169.02 o 
 -18   8   5       10.19        0.00    123.69 o 
 -16   8   5     2940.40     2558.92    219.34 o 
 -14   8   5     1730.21     1400.22    153.66 o 
 -12   8   5    18611.20    17900.88   1266.95 o 
 -10   8   5    29633.94    29949.78    841.94 o 
  -8   8   5     1155.80      803.54    104.03 o 
  -6   8   5    43802.74    49503.79    408.48 o 
  -4   8   5    50394.85    47898.70    519.31 o 
  -2   8   5    86388.88   104032.34   1955.50 o 
   0   8   5    16439.93    14465.18    209.57 o 
   2   8   5     3152.88     3696.89    119.25 o 
   4   8   5    10093.24     9658.71    381.83 o 
   6   8   5     1110.63     1582.43    131.33 o 
   8   8   5     1301.81     1198.71    129.52 o 
  10   8   5    14055.84    14804.23    341.60 o 
  12   8   5    71915.61    73265.64    664.82 o 
  14   8   5    34478.74    36316.49    497.89 o 
  16   8   5    12117.86    12531.50    331.75 o 
  18   8   5    14224.66    14374.83    361.86 o 
  20   8   5      357.88      141.39    179.79 o 
  22   8   5       52.36        0.00    165.56 o 
  24   8   5       28.25      245.53    184.95 o 
  26   8   5     1222.85      870.08    234.62 o 
 -25   9   5      322.95      385.92    165.27 o 
 -23   9   5      345.96      309.54    154.30 o 
 -21   9   5     6846.32     6523.07    300.85 o 
 -19   9   5    15845.40    15248.56    392.57 o 
 -17   9   5     2572.89     2663.69    259.97 o 
 -15   9   5        0.04      291.88    152.64 o 
 -13   9   5      947.82     1100.15    172.33 o 
 -11   9   5      175.40       53.06     82.18 o 
  -9   9   5    25127.86    22575.56    905.47 o 
  -7   9   5    26319.93    25363.92    276.98 o 
  -5   9   5      477.76      255.31     78.68 o 
  -3   9   5      192.07       82.22     64.07 o 
  -1   9   5     7162.52     6046.19    165.13 o 
   1   9   5      176.40      363.16     73.62 o 
   3   9   5    23772.38    25823.61    751.28 o 
   5   9   5    58712.94    57426.45   1222.75 o 
   7   9   5    14639.93    13424.37    314.53 o 
   9   9   5     1951.16     2093.66    157.15 o 
  11   9   5    17943.27    18504.93    374.08 o 
  13   9   5      850.83      844.94    149.24 o 
  15   9   5     2252.81     2064.90    201.99 o 
  17   9   5    20936.82    19103.43    807.54 o 
  19   9   5     7244.00     7939.46    364.18 o 
  21   9   5       22.25        5.65    166.49 o 
  23   9   5     2078.48     2090.66    268.26 o 
  25   9   5     1913.42     1874.31    275.35 o 
 -26  10   5      284.94      338.60    185.98 o 
 -24  10   5      492.01      444.04    163.95 o 
 -22  10   5      389.94      356.77    180.34 o 
 -20  10   5       54.62        0.00    145.04 o 
 -18  10   5     3881.59     3976.01    256.96 o 
 -16  10   5    12989.24    13162.15    372.59 o 
 -14  10   5     7363.06     8402.83    296.74 o 
 -12  10   5     1061.54     1463.72    163.17 o 
 -10  10   5     1081.20     1083.81    118.44 o 
  -8  10   5      347.75      255.58     82.35 o 
  -6  10   5      187.77      693.05    340.11 o 
  -4  10   5      501.42      283.67     84.37 o 
  -2  10   5    10063.87    10671.39    232.92 o 
   0  10   5    40901.54    43467.65   1369.34 o 
   2  10   5    41227.18    38428.10   1325.95 o 
   4  10   5      543.30      425.95    199.56 o 
   6  10   5     1994.71     2233.50    166.32 o 
   8  10   5      155.52      182.09    118.01 o 
  10  10   5     3687.62     4108.78    228.58 o 
  12  10   5    25191.27    26210.23    648.62 o 
  14  10   5    55970.20    59032.43    923.07 o 
  16  10   5    25572.01    27432.07    761.24 o 
  18  10   5     3302.08     3602.94    248.42 o 
  20  10   5      687.96      526.90    190.27 o 
  22  10   5     1725.56     2002.82    249.75 o 
  24  10   5       18.83        0.00    245.51 o 
 -25  11   5     1395.10     1256.77    214.20 o 
 -23  11   5        2.82        0.00    145.62 o 
 -21  11   5      401.12      679.43    173.76 o 
 -19  11   5     7770.27     8135.89    401.90 o 
 -17  11   5    16283.73    15445.18    569.41 o 
 -15  11   5    15698.81    14741.13    532.19 o 
 -13  11   5    13547.50    13315.65    542.81 o 
 -11  11   5     5440.04     6649.90    264.61 o 
  -9  11   5     9374.19     9904.79    249.24 o 
  -7  11   5      263.67      191.23     82.81 o 
  -5  11   5     9807.24     9840.76    269.26 o 
  -3  11   5    29020.37    30661.66    879.47 o 
  -1  11   5    61860.39    62946.93   1216.75 o 
   1  11   5    86748.07    85820.23   3048.92 o 
   3  11   5    92833.99    92418.12   2950.00 o 
   5  11   5    36059.73    34048.60    732.39 o 
   7  11   5      338.83      251.93    121.26 o 
   9  11   5     8335.62     9233.30    454.84 o 
  11  11   5     1852.55     1598.97    180.85 o 
  13  11   5     2492.78     2334.14    210.51 o 
  15  11   5     5706.06     5770.05    289.67 o 
  17  11   5     4675.10     3965.36    251.35 o 
  19  11   5     4143.04     3724.59    252.65 o 
  21  11   5       33.62      103.63    184.13 o 
  23  11   5     1891.73     2060.00    388.30 o 
 -24  12   5      846.50      689.01    250.93 o 
 -22  12   5      279.94      179.28    162.64 o 
 -20  12   5      255.89      207.26    147.14 o 
 -18  12   5     6808.19     6465.32    304.49 o 
 -16  12   5     2433.76     2737.37    232.20 o 
 -14  12   5      391.92      613.01    170.41 o 
 -12  12   5    13165.35    14719.85    368.19 o 
 -10  12   5    31443.47    30149.67   1263.03 o 
  -8  12   5     1256.81     1075.34    129.27 o 
  -6  12   5     6372.24     5532.81    175.08 o 
  -4  12   5    31659.49    30345.04    667.87 o 
  -2  12   5    14198.12    15824.91    489.23 o 
   0  12   5    12054.27    10785.90    492.15 o 
   2  12   5    45145.52    42487.27    968.46 o 
   4  12   5    18173.35    16133.71    926.94 o 
   6  12   5      145.15      119.94    131.69 o 
   8  12   5     3078.57     3292.53    242.27 o 
  10  12   5     8383.58     9410.26    314.84 o 
  12  12   5        0.63        0.00    137.34 o 
  14  12   5     4383.74     4143.71    258.90 o 
  16  12   5     4873.37     4884.69    278.62 o 
  18  12   5       78.62      385.38    151.30 o 
  20  12   5      338.67      445.10    251.77 o 
  22  12   5       29.37       78.89    188.87 o 
 -23  13   5      199.69      472.92    183.81 o 
 -21  13   5      444.07      724.95    180.35 o 
 -19  13   5     3167.00     3127.17    238.83 o 
 -17  13   5     7402.40     7889.35    331.68 o 
 -15  13   5    18904.33    19519.32    540.65 o 
 -13  13   5    22479.03    23459.48    962.73 o 
 -11  13   5     7222.44     8065.31    413.05 o 
  -9  13   5      334.76      367.12    122.47 o 
  -7  13   5       47.55      162.70    108.59 o 
  -5  13   5     5719.24     5135.44    218.78 o 
  -3  13   5    19722.80    19451.08    536.96 o 
  -1  13   5    44735.82    46596.33    898.05 o 
   1  13   5    57785.37    57770.43   2055.13 o 
   3  13   5    20828.66    20705.10    712.68 o 
   5  13   5      120.77      113.20    138.18 o 
   7  13   5     1677.43     1843.64    192.94 o 
   9  13   5      182.70      242.45    137.79 o 
  11  13   5      653.69      597.73    159.66 o 
  13  13   5     1314.78     1155.63    182.18 o 
  15  13   5       19.72        0.00    142.34 o 
  17  13   5      380.03      283.75    157.01 o 
  19  13   5      183.38        0.00    143.00 o 
  21  13   5        0.39        0.00    156.07 o 
 -22  14   5        7.36        0.00    162.79 o 
 -20  14   5      845.50      721.02    180.13 o 
 -18  14   5     1878.10     1693.53    211.20 o 
 -16  14   5     1475.43     1668.10    199.76 o 
 -14  14   5     3666.04     3820.73    262.14 o 
 -12  14   5    15379.13    14561.08    388.69 o 
 -10  14   5    24512.37    21155.65    854.53 o 
  -8  14   5     5364.29     4791.69    223.15 o 
  -6  14   5    20130.99    19766.11    475.75 o 
  -4  14   5    30350.87    30408.41    829.28 o 
  -2  14   5    36263.53    36642.73    656.69 o 
   0  14   5      792.61      727.78    166.08 o 
   2  14   5    16655.91    15492.33    590.56 o 
   4  14   5    12907.92    11408.98    471.68 o 
   6  14   5     1778.74     1741.28    193.18 o 
   8  14   5    13476.24    13344.68    371.35 o 
  10  14   5     9507.69    10012.38    542.83 o 
  12  14   5     8972.00     8749.76    538.11 o 
  14  14   5     2419.24     2396.39    221.26 o 
  16  14   5      275.13      377.57    165.06 o 
  18  14   5      495.24      190.48    164.35 o 
  20  14   5       47.35        0.00    175.13 o 
 -21  15   5       95.08        0.00    195.01 o 
 -19  15   5       32.28        0.00    152.53 o 
 -17  15   5      240.67      253.60    158.10 o 
 -15  15   5     3397.74     4010.55    321.76 o 
 -13  15   5     5274.28     5299.37    286.86 o 
 -11  15   5     7016.98     6253.57    292.48 o 
  -9  15   5      675.87      736.65    159.68 o 
  -7  15   5      176.85       48.13    150.70 o 
  -5  15   5     1416.17     1334.75    191.19 o 
  -3  15   5     8363.32     8872.81    389.60 o 
  -1  15   5     9205.27     8902.13    330.97 o 
   1  15   5      965.65     1159.27    192.94 o 
   3  15   5     1079.47     1300.03    187.03 o 
   5  15   5      256.15      237.09    163.95 o 
   7  15   5      574.37      378.35    203.70 o 
   9  15   5     7883.75     7867.04    324.41 o 
  11  15   5    12438.86    11586.47    472.99 o 
  13  15   5     3989.67     4297.57    279.56 o 
  15  15   5      105.43       35.64    154.72 o 
  17  15   5     1958.58     2305.06    226.06 o 
  19  15   5      803.76      652.21    191.34 o 
 -20  16   5        1.24       63.72    198.27 o 
 -18  16   5       20.27        0.00    182.91 o 
 -16  16   5       41.32        8.95    234.23 o 
 -14  16   5       21.48        0.00    166.06 o 
 -12  16   5      754.62      773.71    216.84 o 
 -10  16   5     2675.71     2778.55    291.39 o 
  -8  16   5       12.51      124.72    186.12 o 
  -6  16   5      275.14      409.08    162.70 o 
  -4  16   5     3865.41     4350.48    276.67 o 
  -2  16   5     4762.06     4376.85    276.25 o 
   0  16   5     1795.67     1862.44    208.82 o 
   2  16   5     3924.03     3799.47    265.41 o 
   4  16   5     3241.54     2964.81    237.29 o 
   6  16   5      514.63      266.79    171.93 o 
   8  16   5      163.24        0.00    156.50 o 
  10  16   5     1380.65     1486.40    275.95 o 
  12  16   5     1314.70     1447.63    207.69 o 
  14  16   5      315.94      309.54    179.85 o 
  16  16   5      752.39      837.42    201.00 o 
  18  16   5     1514.42     2031.09    231.37 o 
 -17  17   5      192.18      234.52    216.34 o 
 -15  17   5       97.59      251.06    198.29 o 
 -13  17   5     2103.75     2230.72    276.27 o 
 -11  17   5     4651.25     4128.63    420.87 o 
  -9  17   5     5503.26     6148.87    387.03 o 
  -7  17   5     4342.13     5026.67    364.00 o 
  -5  17   5     5583.70     6063.89    316.11 o 
  -3  17   5     9724.07    10478.26    467.27 o 
  -1  17   5     3997.46     4493.36    290.55 o 
   1  17   5     1950.51     2276.75    225.25 o 
   3  17   5      155.08      111.96    167.44 o 
   5  17   5      209.85       50.18    165.07 o 
   7  17   5     1273.81     1225.24    211.09 o 
   9  17   5     7391.29     6608.68    327.65 o 
  11  17   5     6170.32     5792.33    483.69 o 
  13  17   5     1326.99      908.93    285.68 o 
  15  17   5     1860.87     2025.58    240.43 o 
  17  17   5     4599.55     5009.69    329.94 o 
 -16  18   5     2596.44     2619.87    420.87 o 
 -14  18   5      302.17      547.11    231.04 o 
 -12  18   5     1244.50     1532.83    257.74 o 
 -10  18   5     1247.41     1397.56    252.13 o 
  -8  18   5      138.93      105.71    211.68 o 
  -6  18   5     1996.58     1817.32    278.89 o 
  -4  18   5     2337.40     2290.30    235.86 o 
  -2  18   5       63.47        0.00    155.42 o 
   0  18   5     2077.22     2062.92    227.97 o 
   2  18   5    13116.40    13473.39    428.12 o 
   4  18   5     5167.66     5573.38    314.67 o 
   6  18   5     8465.18     8401.52    653.25 o 
   8  18   5     2390.54     2531.67    248.47 o 
  10  18   5     1324.58     1033.71    225.78 o 
  12  18   5     1460.65     1165.56    215.16 o 
  14  18   5     1096.72     1230.71    215.33 o 
  16  18   5     2485.06     2667.79    259.62 o 
 -15  19   5      603.46      285.17    241.79 o 
 -13  19   5        0.05       15.78    209.37 o 
 -11  19   5      283.21      478.49    300.62 o 
  -9  19   5        7.36        0.00    261.79 o 
  -7  19   5     1251.84     1247.96    267.20 o 
  -5  19   5      260.03      338.87    219.99 o 
  -3  19   5       31.11        0.00    178.28 o 
  -1  19   5     1132.96     1243.73    221.03 o 
   1  19   5      665.00      596.24    200.39 o 
   3  19   5      487.59      487.26    277.82 o 
   5  19   5      291.51      574.94    209.78 o 
   7  19   5     1957.88     1744.08    227.86 o 
   9  19   5      380.83      170.24    186.89 o 
  11  19   5      371.94      398.15    184.24 o 
  13  19   5       37.05       53.57    170.24 o 
 -12  20   5     4206.96     4547.22    392.22 o 
 -10  20   5     2300.97     2680.95    325.81 o 
  -8  20   5        4.46       49.36    223.01 o 
  -6  20   5     4202.08     4566.92    386.98 o 
  -4  20   5     5713.31     5453.88    406.40 o 
  -2  20   5      920.30      902.73    260.92 o 
   0  20   5     1343.74     1563.22    240.67 o 
   2  20   5     3925.67     4141.75    302.54 o 
   4  20   5    10391.07    11190.26    525.45 o 
   6  20   5     4197.90     4108.07    354.19 o 
   8  20   5      161.27      408.23    198.74 o 
  10  20   5      130.17       78.51    268.46 o 
  -9  21   5      830.05     1169.29    277.22 o 
  -7  21   5       39.59        0.00    206.51 o 
  -5  21   5      217.44      484.61    247.32 o 
  -3  21   5     1486.90     1960.06    304.67 o 
  -1  21   5     2999.66     2839.53    332.05 o 
   1  21   5      218.61      132.66    232.94 o 
   3  21   5       18.65      145.14    191.38 o 
   5  21   5      261.26      489.27    197.46 o 
   7  21   5      104.44       50.30    186.08 o 
  -2  22   5      172.10      166.59    244.46 o 
   0  22   5      876.24     1117.61    273.73 o 
   2  22   5       99.82      160.53    286.84 o 
 -28   0   6      272.00      393.76    182.98 o 
 -26   0   6      417.51      637.11    198.38 o 
 -24   0   6    12136.74     9686.82   1287.66 o 
 -22   0   6    34392.64    30827.16   2938.56 o 
 -20   0   6    13976.99    15230.88    449.09 o 
 -18   0   6       96.95      236.58    145.63 o 
 -16   0   6    36232.97    34300.86   1207.49 o 
 -14   0   6    10933.40    11680.69    409.59 o 
 -12   0   6     2831.64     2906.65    197.41 o 
 -10   0   6   235700.22   232354.34   5417.42 o 
  -8   0   6   611191.75   606752.75  28958.46 o 
  -6   0   6   282703.00   366514.88  14124.13 o 
  -4   0   6     9840.45     5297.38    180.37 o 
  -2   0   6     7101.03    14334.56    365.75 o 
   0   0   6    11304.03     8487.50    268.05 o 
   2   0   6     2024.18     2717.02     95.22 o 
   4   0   6    16501.76     9141.35    220.45 o 
   6   0   6   196857.53   169023.61   1077.22 o 
   8   0   6   325318.22   284534.31   1585.77 o 
  10   0   6    37037.94    31457.38    591.22 o 
  12   0   6    36821.34    35360.43    686.42 o 
  14   0   6     1072.51      675.94    109.49 o 
  16   0   6      478.69      469.89    115.40 o 
  18   0   6     3186.82     3617.46    375.77 o 
  20   0   6       65.67        0.00    205.42 o 
  22   0   6     1183.12     1192.46    293.10 o 
  24   0   6      344.61      253.02    240.50 o 
  26   0   6      127.74      227.97    273.06 o 
  28   0   6      323.14      528.59    318.16 o 
 -29   1   6        0.90      109.77    147.51 o 
 -27   1   6      455.13      663.14    138.09 o 
 -25   1   6      150.40       78.22    116.64 o 
 -23   1   6     3957.75     3889.60    292.53 o 
 -21   1   6     2663.42     2741.66    185.86 o 
 -19   1   6        8.82       71.92     99.43 o 
 -17   1   6      638.16      549.80    109.28 o 
 -15   1   6     3073.43     3253.15    160.35 o 
 -13   1   6     1345.10     2635.04    139.99 o 
 -11   1   6       32.88       23.89     68.73 o 
  -9   1   6     2651.57     3215.25    126.19 o 
  -7   1   6    18384.94    20617.37    398.83 o 
  -3   1   6    36635.91    54738.08   1255.02 o 
  -1   1   6    18721.16    23260.74    677.80 o 
   1   1   6    30786.69    46145.70    569.34 o 
   3   1   6     4706.51     6831.22    655.51 o 
   5   1   6     1881.58     3615.59    142.79 o 
   7   1   6    78034.89    71833.67    529.65 o 
   9   1   6     2473.95     3222.91    171.80 o 
  11   1   6    21803.56    21319.37    632.30 o 
  13   1   6     2850.55     2475.55    138.92 o 
  15   1   6    27389.61    25363.80    362.79 o 
  17   1   6     1554.55     1407.07    131.60 o 
  19   1   6     6778.53     6826.15    335.65 o 
  21   1   6     9290.31     8559.77    379.45 o 
  23   1   6     3852.55     3785.57    307.25 o 
  25   1   6      448.02      501.06    190.13 o 
  27   1   6        1.15        0.00    183.28 o 
 -28   2   6     1198.48     1202.43    191.33 o 
 -26   2   6      217.28      280.41    144.90 o 
 -24   2   6      788.76      906.95    149.21 o 
 -22   2   6    11889.89    11049.10    472.60 o 
 -20   2   6     3024.55     3579.16    252.75 o 
 -18   2   6      397.39      417.05    109.92 o 
 -16   2   6     1150.57     1435.46    330.49 o 
 -14   2   6     3000.50     2738.57    150.97 o 
 -12   2   6    16127.39    14821.46    241.12 o 
 -10   2   6   147642.17   147276.28   2110.86 o 
  -8   2   6   238103.61   255137.14   3109.76 o 
  -6   2   6   129642.66   153410.55   1312.81 o 
  -4   2   6    62351.81    73649.10   1447.89 o 
  -2   2   6    29917.80    37888.01    742.71 o 
   0   2   6     4669.72     3436.33    244.04 o 
   2   2   6    35477.62    32749.17    242.30 o 
   4   2   6    24933.08    24172.25   2854.96 o 
   6   2   6   124812.25   118882.69    936.93 o 
   8   2   6    40109.96    41113.57    480.95 o 
  10   2   6    36870.88    35561.36    518.31 o 
  12   2   6    10070.75     9567.15    390.32 o 
  14   2   6     2092.11     1700.61    159.93 o 
  16   2   6       14.91      185.24    102.09 o 
  18   2   6     1227.94     1162.58    187.89 o 
  20   2   6      294.34      930.53    198.29 o 
  22   2   6      257.34      647.05    255.53 o 
  24   2   6        1.05        0.00    164.71 o 
  26   2   6       17.74       31.60    183.34 o 
 -27   3   6      277.82      283.34    157.01 o 
 -25   3   6     2361.80     2575.81    223.08 o 
 -23   3   6    18954.82    17860.89   1185.56 o 
 -21   3   6    14628.54    13481.73    824.74 o 
 -19   3   6    18877.13    17671.73    860.86 o 
 -17   3   6     2537.14     2083.64    143.16 o 
 -15   3   6      761.41      805.59    107.81 o 
 -13   3   6      166.84       40.67     78.80 o 
 -11   3   6      373.37      384.15     58.13 o 
  -9   3   6    19997.31    18373.81    187.98 o 
  -7   3   6     8313.49    12318.73    213.27 o 
  -5   3   6    41435.02    55306.11    911.21 o 
  -3   3   6     5408.51     7315.05    202.17 o 
  -1   3   6    80100.27    94531.02   2191.63 o 
   1   3   6   144714.69   176602.17   5459.21 o 
   3   3   6     1398.10     1778.73     99.80 o 
   5   3   6    26484.47    14355.24    323.62 o 
   7   3   6   185803.83   185164.61   2590.46 o 
   9   3   6   184555.78   184927.30   1344.02 o 
  11   3   6      663.46      891.23    100.64 o 
  13   3   6    22898.00    22624.42    611.79 o 
  15   3   6    28292.26    26196.29    378.92 o 
  17   3   6     1944.97     1484.43    143.38 o 
  19   3   6    26996.78    26350.01    795.39 o 
  21   3   6    36163.39    36699.31    868.04 o 
  23   3   6    17273.88    18654.72    542.89 o 
  25   3   6      569.78      769.15    217.69 o 
  27   3   6      876.78      861.41    228.49 o 
 -28   4   6      121.46      179.51    165.72 o 
 -26   4   6       13.63      222.00    145.95 o 
 -24   4   6      465.33      824.10    172.52 o 
 -22   4   6      134.16      480.70    127.85 o 
 -20   4   6     4086.42     3653.96    295.73 o 
 -18   4   6       66.06      113.49    102.94 o 
 -16   4   6    32120.86    27975.60   1498.07 o 
 -14   4   6    51732.28    52672.50   1697.99 o 
 -12   4   6    21922.48    17721.29   1134.87 o 
 -10   4   6    17932.94    20827.45    299.07 o 
  -8   4   6    13824.84    13676.63    172.69 o 
  -6   4   6      317.27      847.61    167.59 o 
  -4   4   6    75662.67   108741.44   2663.11 o 
  -2   4   6    97015.21   101846.17   2600.98 o 
   0   4   6   484219.53   537408.50  17363.83 o 
   2   4   6    41503.88    46002.31   2096.20 o 
   4   4   6    57443.40    45528.84    791.90 o 
   6   4   6    13179.83    24211.80    226.36 o 
   8   4   6      420.92      214.73    117.33 o 
  10   4   6       19.09      153.17     83.21 o 
  12   4   6    11498.28    10458.08    256.50 o 
  14   4   6     1906.69     1835.99    190.39 o 
  16   4   6       58.67       38.82    102.87 o 
  18   4   6      818.59      838.55    135.95 o 
  20   4   6     3269.09     4392.02    551.14 o 
  22   4   6      293.57      656.47    221.24 o 
  24   4   6      128.23        0.00    167.31 o 
  26   4   6     1646.96     1192.46    338.20 o 
 -27   5   6      848.43     1022.21    327.74 o 
 -25   5   6     5746.26     5789.96    370.97 o 
 -23   5   6    15724.99    15527.80    516.94 o 
 -21   5   6    29319.40    27360.68    495.70 o 
 -19   5   6     6262.16     5094.60    534.59 o 
 -17   5   6     8097.94     7552.73    608.27 o 
 -15   5   6       23.60      178.32    152.72 o 
 -13   5   6    10706.13     9179.25    409.59 o 
 -11   5   6    17929.58    15936.45    384.94 o 
  -9   5   6    44472.56    37570.39    575.65 o 
  -7   5   6    24798.98    22301.74    256.27 o 
  -5   5   6    32559.06    33449.55    340.51 o 
  -3   5   6    24721.57    31927.22    583.57 o 
  -1   5   6     4129.56     2396.77    426.95 o 
   1   5   6     1480.00     3007.53    210.08 o 
   3   5   6     5960.24     4764.19    160.36 o 
   5   5   6    48605.25    54152.15    972.45 o 
   7   5   6   140042.05   144344.52   2691.12 o 
   9   5   6   133486.69   134090.08    972.27 o 
  11   5   6    26135.87    27446.41    386.22 o 
  13   5   6     1033.98      957.27    124.37 o 
  15   5   6     4427.68     4150.90    203.85 o 
  17   5   6      112.97      246.89    117.57 o 
  19   5   6    16825.63    16027.89    465.87 o 
  21   5   6    38583.86    37084.07    718.67 o 
  23   5   6     6988.66     7229.30    386.12 o 
  25   5   6      376.41      308.94    214.19 o 
  27   5   6       90.91       34.39    184.95 o 
 -26   6   6      572.32      413.85    167.74 o 
 -24   6   6      488.81      579.59    163.47 o 
 -22   6   6     3057.79     3098.20    221.96 o 
 -20   6   6     6136.46     5907.36    263.80 o 
 -18   6   6      256.62      357.70    103.42 o 
 -16   6   6    22967.14    19453.71   1763.52 o 
 -14   6   6    57337.19    52783.44   3450.77 o 
 -12   6   6    25727.17    22921.29   1309.80 o 
 -10   6   6    62404.45    65847.33    925.25 o 
  -8   6   6   220279.33   232486.80   3643.03 o 
  -6   6   6    92258.59    94147.41    443.85 o 
  -4   6   6      688.58     1317.85    129.03 o 
  -2   6   6    56430.13    58714.66   1338.65 o 
   0   6   6   137895.83   151107.14   3554.79 o 
   2   6   6    45995.80    39087.42   1015.50 o 
   4   6   6    68324.87    85444.88   2917.28 o 
   6   6   6    27385.59    21654.67    468.26 o 
   8   6   6    22279.60    25229.29    293.68 o 
  10   6   6      536.40      472.49     70.24 o 
  12   6   6     7991.57     8050.94    235.44 o 
  14   6   6     4960.54     4787.25    217.86 o 
  16   6   6     1741.68     1652.69    149.91 o 
  18   6   6      462.81      391.05    137.66 o 
  20   6   6     6013.82     6218.31    362.23 o 
  22   6   6     5811.17     5772.63    688.92 o 
  24   6   6      120.72      194.44    189.14 o 
  26   6   6      408.62       44.83    181.53 o 
 -27   7   6     2305.06     2451.80    240.44 o 
 -25   7   6     1470.17     1189.84    189.67 o 
 -23   7   6     1886.09     1647.44    198.71 o 
 -21   7   6      159.09      110.15    137.89 o 
 -19   7   6       54.42       37.86    125.11 o 
 -17   7   6     2542.87     2690.51    197.87 o 
 -15   7   6      190.36      146.72     77.33 o 
 -13   7   6     4452.91     3204.85    897.98 o 
 -11   7   6    97211.69    94828.48   2910.68 o 
  -9   7   6    12736.24    11076.93    615.54 o 
  -7   7   6     6451.43     6041.48    156.89 o 
  -5   7   6    13508.48     9663.55    166.30 o 
  -3   7   6    34483.11    38142.62    631.95 o 
  -1   7   6    25234.94    28766.51    629.08 o 
   1   7   6    19145.57    19190.80    339.52 o 
   3   7   6    42428.41    35200.00    774.16 o 
   5   7   6    11818.82    11595.96    357.61 o 
   7   7   6       98.37      219.25     92.29 o 
   9   7   6    15219.92    17926.55    316.19 o 
  11   7   6    29511.09    28479.91    401.75 o 
  13   7   6    15314.14    15140.61    407.28 o 
  15   7   6     3644.01     3731.98    219.69 o 
  17   7   6     1040.74     1453.88    164.72 o 
  19   7   6    12150.68    11111.79    691.43 o 
  21   7   6     2625.89     2734.84    274.55 o 
  23   7   6     1383.26     1397.77    238.01 o 
  25   7   6      864.15     1043.65    225.73 o 
 -26   8   6     1597.15     1711.60    217.02 o 
 -24   8   6      105.60       28.52    144.62 o 
 -22   8   6     7184.71     6885.14    304.17 o 
 -20   8   6    10152.69     9569.91    330.03 o 
 -18   8   6     5604.59     4917.01    258.76 o 
 -16   8   6     8374.35     7776.64    287.57 o 
 -14   8   6    40416.90    34765.08   3908.17 o 
 -12   8   6      836.45      771.72    112.50 o 
 -10   8   6    25253.28    24950.13   2101.98 o 
  -8   8   6   136052.45   146208.95   1074.31 o 
  -6   8   6    49435.84    55448.94    730.72 o 
  -4   8   6     4624.01     4839.75    136.76 o 
  -2   8   6    27870.11    23287.21    471.05 o 
   0   8   6    67936.14    61623.77    987.02 o 
   2   8   6      584.78     1203.39    201.31 o 
   4   8   6    90805.43    90179.27    876.85 o 
   6   8   6    38257.05    38914.34    440.32 o 
   8   8   6     1875.62     2259.53    151.07 o 
  10   8   6       46.75       88.06    108.64 o 
  12   8   6    15307.08    16073.08    392.65 o 
  14   8   6     9502.11     8096.42    272.89 o 
  16   8   6    13856.11    13744.83    345.56 o 
  18   8   6     5670.58     5326.04    281.08 o 
  20   8   6     1317.66     1120.96    224.04 o 
  22   8   6       91.11        8.84    173.49 o 
  24   8   6       37.06        0.00    179.79 o 
  26   8   6      185.65       18.32    204.13 o 
 -25   9   6      114.07      288.30    165.24 o 
 -23   9   6       62.84       75.99    147.58 o 
 -21   9   6       26.79        0.00    144.23 o 
 -19   9   6      894.79      772.76    169.65 o 
 -17   9   6     9411.89     9152.17    317.17 o 
 -15   9   6    29702.01    27503.79    464.79 o 
 -13   9   6    14554.96    13185.90    331.60 o 
 -11   9   6    20945.34    18717.53    697.55 o 
  -9   9   6    21998.83    21676.77    508.34 o 
  -7   9   6     4055.65     3516.96    656.44 o 
  -5   9   6      130.63      446.68    304.36 o 
  -3   9   6    18845.72    18387.43    418.16 o 
  -1   9   6    22606.74    21678.17    501.25 o 
   1   9   6    27986.73    26901.36    589.39 o 
   3   9   6      714.68      997.53     85.48 o 
   5   9   6    47722.84    47090.44    962.28 o 
   7   9   6       75.65       64.85    109.29 o 
   9   9   6      332.44      694.93    395.26 o 
  11   9   6    25495.47    22594.62    396.92 o 
  13   9   6    30229.19    32338.00    485.64 o 
  15   9   6    36904.26    36273.85    530.91 o 
  17   9   6    11156.90    11353.78    420.33 o 
  19   9   6      161.46       68.91    140.15 o 
  21   9   6       17.47       61.88    174.48 o 
  23   9   6       25.01       47.99    170.08 o 
  25   9   6       30.09        0.00    189.04 o 
 -24  10   6      828.88     1036.62    192.96 o 
 -22  10   6     1312.19     1065.51    182.55 o 
 -20  10   6     8901.14     7889.04    311.82 o 
 -18  10   6     6955.71     6886.90    302.28 o 
 -16  10   6      623.59      677.70    167.73 o 
 -14  10   6     1000.95      518.56    153.57 o 
 -12  10   6     2787.58     2392.45    195.45 o 
 -10  10   6    14783.60    15153.85    531.82 o 
  -8  10   6    11583.73    12000.72    215.07 o 
  -6  10   6    14554.77    15971.05    273.35 o 
  -4  10   6      112.80       18.19     70.90 o 
  -2  10   6      739.29      457.20     80.72 o 
   0  10   6    37339.68    37042.02    774.53 o 
   2  10   6    86598.66    84152.83   1898.71 o 
   4  10   6   170597.59   148714.73   4825.98 o 
   6  10   6    20780.51    20473.60    445.54 o 
   8  10   6        4.32        0.00    111.14 o 
  10  10   6    11666.50    11496.77    317.06 o 
  12  10   6      387.79      476.09    149.53 o 
  14  10   6     3639.89     3860.44    256.90 o 
  16  10   6    18788.97    18177.39    413.01 o 
  18  10   6    10848.19    10978.38    343.36 o 
  20  10   6     2855.91     3059.25    286.82 o 
  22  10   6      575.39      579.54    211.01 o 
  24  10   6     1195.09     1096.76    244.76 o 
 -25  11   6       23.34        0.00    179.64 o 
 -23  11   6      630.15      463.24    173.85 o 
 -21  11   6      676.52      516.90    160.33 o 
 -19  11   6     5515.08     5596.92    289.22 o 
 -17  11   6    12727.45    13409.96    384.74 o 
 -15  11   6    10950.58    11438.00    348.72 o 
 -13  11   6      200.90      210.46    146.07 o 
 -11  11   6     6618.18     5844.91    621.47 o 
  -9  11   6      932.05     1129.13    132.11 o 
  -7  11   6     1384.95     1038.23    105.69 o 
  -5  11   6    36094.10    35042.01    422.26 o 
  -3  11   6     2136.20     1654.38    108.78 o 
  -1  11   6     2837.60     3009.01    163.44 o 
   1  11   6    50190.50    47969.48   1657.53 o 
   3  11   6    15223.69    15461.08    672.95 o 
   5  11   6       78.34        0.00    139.68 o 
   7  11   6     3453.35     2564.73    187.00 o 
   9  11   6     1039.63      909.50    156.03 o 
  11  11   6       10.50        0.00    131.22 o 
  13  11   6    24248.59    24089.12    609.24 o 
  15  11   6     7643.94     7925.14    320.56 o 
  17  11   6     7529.50     7671.54    318.46 o 
  19  11   6      458.32      659.92    165.72 o 
  21  11   6     1743.89     1745.95    253.24 o 
  23  11   6      114.84       20.19    183.31 o 
 -24  12   6      348.10      292.27    176.36 o 
 -22  12   6        8.59        0.00    153.94 o 
 -20  12   6     2380.82     2178.22    287.26 o 
 -18  12   6     4468.57     4828.00    282.04 o 
 -16  12   6    12099.75    11937.17    369.16 o 
 -14  12   6    13833.75    13584.60    374.34 o 
 -12  12   6    11758.60    12008.84    346.74 o 
 -10  12   6    10940.94    11521.04    369.91 o 
  -8  12   6    11096.33    11567.55    266.68 o 
  -6  12   6      652.99      764.81    107.68 o 
  -4  12   6    17396.97    15899.52    668.61 o 
  -2  12   6    35782.19    33006.00    732.55 o 
   0  12   6    73274.22    68166.56   2649.37 o 
   2  12   6   125307.22   122136.90   3904.80 o 
   4  12   6    50391.88    48441.31   1995.47 o 
   6  12   6     2214.86     1741.70    168.70 o 
   8  12   6     2778.70     2872.43    198.88 o 
  10  12   6      605.63      680.18    161.02 o 
  12  12   6     1531.39     1575.28    193.50 o 
  14  12   6     1079.42     1268.83    179.97 o 
  16  12   6     6713.88     6208.67    290.38 o 
  18  12   6     2406.36     2334.96    222.12 o 
  20  12   6      159.64      269.82    194.25 o 
  22  12   6       71.83        0.00    181.51 o 
 -23  13   6      844.51      543.78    185.69 o 
 -21  13   6       22.89        0.00    151.61 o 
 -19  13   6     1402.77     1534.25    203.27 o 
 -17  13   6     3092.62     3431.33    241.36 o 
 -15  13   6      648.51      289.48    158.86 o 
 -13  13   6    19440.59    20038.87   1070.52 o 
 -11  13   6    34977.17    33570.87   1316.55 o 
  -9  13   6    16576.82    18367.63    372.87 o 
  -7  13   6     1079.95     1183.16    140.40 o 
  -5  13   6    32182.20    27374.65   2246.17 o 
  -3  13   6    39520.55    37942.63    596.17 o 
  -1  13   6     3444.99     3170.03    204.01 o 
   1  13   6    10971.52    10884.72    426.86 o 
   3  13   6    25921.97    24506.08   1235.73 o 
   5  13   6     1122.99     1269.61    168.35 o 
   7  13   6     2531.68     2334.48    202.69 o 
   9  13   6    10135.64    10211.08    568.03 o 
  11  13   6     5038.78     4470.20    264.48 o 
  13  13   6     1334.28     1417.17    192.61 o 
  15  13   6       97.41        0.00    149.58 o 
  17  13   6      248.43      267.22    151.89 o 
  19  13   6      412.87      553.30    168.56 o 
  21  13   6       64.59        0.00    279.33 o 
 -22  14   6      212.88      100.09    169.57 o 
 -20  14   6       52.20        0.00    153.70 o 
 -18  14   6     1107.19      971.88    187.50 o 
 -16  14   6      471.95      356.36    157.68 o 
 -14  14   6     8747.76     7970.55    324.96 o 
 -12  14   6     1408.88     1771.86    203.60 o 
 -10  14   6     1037.48     1330.72    158.59 o 
  -8  14   6       55.85       70.05    124.26 o 
  -6  14   6       38.66        0.00    115.55 o 
  -4  14   6      250.19      251.55    118.91 o 
  -2  14   6    18046.32    17612.55    304.75 o 
   0  14   6    25128.28    23999.56    628.84 o 
   2  14   6    16715.58    15131.76    731.47 o 
   4  14   6      114.22      121.05    148.95 o 
   6  14   6     2560.24     2357.12    213.86 o 
   8  14   6        8.00      159.71    150.67 o 
  10  14   6    14591.91    14103.85    536.80 o 
  12  14   6    15157.75    15686.38    424.15 o 
  14  14   6     4553.04     5157.36    294.33 o 
  16  14   6      221.17      214.23    162.85 o 
  18  14   6       32.53       50.73    154.90 o 
  20  14   6       96.00      127.89    153.94 o 
 -21  15   6       40.22        2.26    170.88 o 
 -19  15   6      453.48      484.29    181.20 o 
 -17  15   6     1127.80     1151.65    193.81 o 
 -15  15   6     1095.32      842.33    172.64 o 
 -13  15   6     1997.75     1696.95    201.90 o 
 -11  15   6    13816.36    14038.73    386.40 o 
  -9  15   6     4790.13     4207.00    216.33 o 
  -7  15   6     1655.48     1779.65    162.10 o 
  -5  15   6     1494.64     1426.56    151.21 o 
  -3  15   6    16564.04    17773.36    430.55 o 
  -1  15   6     4432.47     4741.83    282.19 o 
   1  15   6     2690.16     3090.40    325.12 o 
   3  15   6    12242.66    12168.77    372.54 o 
   5  15   6    12236.36    12550.92    421.59 o 
   7  15   6       32.57      130.46    152.80 o 
   9  15   6     1218.73     1285.48    188.29 o 
  11  15   6     2004.57     1867.45    218.53 o 
  13  15   6      589.10      727.67    187.00 o 
  15  15   6       62.72        0.00    151.01 o 
  17  15   6     1210.57      991.57    197.93 o 
  19  15   6      128.18      291.92    180.19 o 
 -20  16   6      128.92        0.00    204.73 o 
 -18  16   6      187.62      247.83    171.75 o 
 -16  16   6       32.10        0.00    152.12 o 
 -14  16   6      281.45      191.49    160.35 o 
 -12  16   6     5585.63     5183.65    298.89 o 
 -10  16   6     5800.26     5924.56    293.62 o 
  -8  16   6     4791.69     4355.28    220.64 o 
  -6  16   6     6210.06     6223.73    308.93 o 
  -4  16   6    13741.84    15000.53    410.96 o 
  -2  16   6     8538.50     8774.58    331.67 o 
   0  16   6     1219.46     1143.12    189.43 o 
   2  16   6      437.43      361.87    169.87 o 
   4  16   6       56.53        6.62    156.58 o 
   6  16   6     1088.59     1093.78    189.30 o 
   8  16   6    11598.79    10405.27    387.63 o 
  10  16   6    18253.81    16902.69    674.40 o 
  12  16   6    11349.71    11283.78    399.82 o 
  14  16   6     2603.14     2342.56    225.52 o 
  16  16   6     1599.72     1727.61    212.25 o 
  18  16   6     2535.97     2721.22    292.43 o 
 -17  17   6     2152.03     2463.64    304.92 o 
 -15  17   6       52.25       21.69    188.65 o 
 -13  17   6        7.46        0.00    178.68 o 
 -11  17   6      101.64      204.01    193.99 o 
  -9  17   6      667.99      744.57    230.20 o 
  -7  17   6      429.14      527.94    179.31 o 
  -5  17   6     1373.21     1477.70    212.87 o 
  -3  17   6     1773.43     1851.02    222.10 o 
  -1  17   6      453.06      519.67    174.02 o 
   1  17   6     3595.51     3706.44    258.70 o 
   3  17   6      381.63      343.44    171.68 o 
   5  17   6     1823.95     1363.47    205.75 o 
   7  17   6      106.23        0.00    162.47 o 
   9  17   6      120.39      292.73    179.39 o 
  11  17   6      106.58      347.42    186.91 o 
  13  17   6      873.50      885.18    189.55 o 
  15  17   6      675.56      604.66    189.99 o 
  17  17   6     1722.21     2066.40    249.96 o 
 -16  18   6       73.74      320.25    414.61 o 
 -14  18   6        1.91       72.70    294.36 o 
 -12  18   6      594.58      308.06    221.71 o 
 -10  18   6     2056.19     2363.42    320.66 o 
  -8  18   6     4828.53     4826.57    373.57 o 
  -6  18   6     3230.17     3399.20    270.37 o 
  -4  18   6     2536.65     3100.10    260.17 o 
  -2  18   6     1036.70      922.06    192.10 o 
   0  18   6        5.45        0.00    153.12 o 
   2  18   6     2425.35     2716.13    249.96 o 
   4  18   6       44.24      263.41    184.53 o 
   6  18   6       32.36        0.00    163.59 o 
   8  18   6      588.34      411.33    180.03 o 
  10  18   6     4327.24     4292.36    299.83 o 
  12  18   6     1239.97     1263.11    222.75 o 
  14  18   6      175.62      251.45    186.08 o 
 -13  19   6      821.76      829.90    257.97 o 
 -11  19   6     1525.52     1693.86    281.66 o 
  -9  19   6      170.27      275.61    213.27 o 
  -7  19   6     3124.60     3365.67    340.11 o 
  -5  19   6     8467.59     8583.18    382.77 o 
  -3  19   6     8176.99     7436.47    349.56 o 
  -1  19   6       30.94        0.00    183.90 o 
   1  19   6     2050.46     2474.56    258.34 o 
   3  19   6     9802.84     9572.30    393.25 o 
   5  19   6     7474.51     7370.68    351.90 o 
   7  19   6     1150.87     1323.19    272.91 o 
   9  19   6       75.46        0.00    181.28 o 
  11  19   6      440.44      349.78    187.49 o 
  13  19   6      232.89      328.85    190.59 o 
 -12  20   6      205.55       69.92    220.41 o 
 -10  20   6      424.73      483.00    289.35 o 
  -8  20   6      133.74      109.41    227.37 o 
  -6  20   6        0.04        0.00    220.49 o 
  -4  20   6     1080.75     1265.99    276.32 o 
  -2  20   6      931.47      962.51    218.56 o 
   0  20   6     1461.59     1842.92    330.28 o 
   2  20   6       80.12      184.42    186.41 o 
   4  20   6        3.69       37.65    182.47 o 
   6  20   6      229.68       20.62    185.00 o 
   8  20   6       45.61        0.00    173.45 o 
  10  20   6     1668.26     1420.19    226.89 o 
  -7  21   6     1771.61     1222.02    289.62 o 
  -5  21   6     4055.02     3892.94    368.40 o 
  -3  21   6     3741.99     4069.83    362.67 o 
  -1  21   6      156.23        0.00    176.81 o 
   1  21   6      315.91      288.67    200.90 o 
   3  21   6     2081.20     1977.22    259.24 o 
   5  21   6     1309.30     1396.98    225.63 o 
   7  21   6        4.10       38.32    180.92 o 
 -27   1   7      323.71      444.64    133.02 o 
 -25   1   7       22.61        0.00    115.78 o 
 -23   1   7     3648.99     3828.26    217.15 o 
 -21   1   7    14069.05    12569.88    536.24 o 
 -19   1   7        6.53        0.00     93.81 o 
 -17   1   7     8407.29     7637.37    228.49 o 
 -15   1   7    45821.50    43754.20    434.60 o 
 -13   1   7    48237.98    45783.07    663.19 o 
 -11   1   7     6510.67     8271.58    182.75 o 
  -9   1   7   201545.63   191741.00   3995.57 o 
  -7   1   7   338278.91   324550.59   4946.91 o 
  -5   1   7    44080.12    38163.72    683.04 o 
  -3   1   7     5381.97     8858.05    191.26 o 
   1   1   7     4552.87     5078.97    111.01 o 
   3   1   7    52987.11    55944.94    350.38 o 
   5   1   7   148274.56   172991.39   8307.13 o 
   7   1   7   238294.14   235321.72   1024.61 o 
   9   1   7    90148.18    81202.38    817.94 o 
  11   1   7    49113.34    52431.95    884.32 o 
  13   1   7    25555.35    23039.67    333.11 o 
  15   1   7    11354.10    11052.44    258.32 o 
  17   1   7    12228.01    10913.01    271.67 o 
  19   1   7     6403.58     6839.85    339.14 o 
  21   1   7     1188.54     1169.75    216.86 o 
  23   1   7      922.00      970.31    413.35 o 
  25   1   7      560.91      703.28    271.81 o 
  27   1   7     1288.38     1534.50    463.46 o 
 -28   2   7      632.13      473.25    165.08 o 
 -26   2   7       10.97        0.00    133.36 o 
 -24   2   7     5011.54     5285.00    500.70 o 
 -22   2   7     7657.34     6826.83    414.02 o 
 -20   2   7     4618.93     4412.65    276.62 o 
 -18   2   7      199.15      136.48    100.15 o 
 -16   2   7       80.23        0.00     90.99 o 
 -14   2   7     5201.73     4720.43    185.13 o 
 -12   2   7      320.00      315.33     55.94 o 
 -10   2   7     3540.47     4104.07    110.35 o 
  -8   2   7    17137.97    14119.62    203.58 o 
  -6   2   7      608.15      483.25     60.23 o 
  -4   2   7    33144.30    39749.71    814.66 o 
  -2   2   7    51306.82    41308.59   1084.49 o 
   0   2   7    97484.21   107948.92   3017.02 o 
   2   2   7    69673.66    63175.80    937.60 o 
   4   2   7     7534.46    14189.20    235.49 o 
   6   2   7    80548.36    89969.02   1531.91 o 
   8   2   7    31201.80    30842.40    384.40 o 
  10   2   7     5644.84     6175.97    176.57 o 
  12   2   7    42289.65    43713.70    492.80 o 
  14   2   7    29656.15    31253.39    549.39 o 
  16   2   7    26630.21    26178.37    384.70 o 
  18   2   7       94.32        0.00    131.89 o 
  20   2   7    19408.76    18886.18    510.13 o 
  22   2   7    14263.71    15208.69    492.37 o 
  24   2   7     4343.02     4542.36    334.80 o 
  26   2   7       21.27      247.17    184.60 o 
 -27   3   7     1529.79     1468.31    197.48 o 
 -25   3   7     1917.33     2416.30    225.25 o 
 -23   3   7     1271.84     1501.70    160.90 o 
 -21   3   7      401.57      607.67    125.99 o 
 -19   3   7      188.68      301.27    109.75 o 
 -17   3   7      442.05      496.19    108.07 o 
 -15   3   7     4806.86     5425.07    257.85 o 
 -13   3   7    12119.15    12818.92    239.62 o 
 -11   3   7     7101.15     4980.07    173.55 o 
  -9   3   7    56987.22    58283.03    552.42 o 
  -7   3   7    44559.44    52968.21    971.89 o 
  -5   3   7    11781.01     9001.85    185.05 o 
  -3   3   7    41029.51    30716.15    649.62 o 
  -1   3   7    30065.85    33776.31   1165.32 o 
   1   3   7    49990.42    49920.38   1544.44 o 
   3   3   7    77548.90    57143.33   2208.95 o 
   5   3   7    88599.86    85004.78   1022.73 o 
   7   3   7    27123.08    22500.45    432.45 o 
   9   3   7    12005.63    11239.69    218.77 o 
  11   3   7     3615.76     3709.98    160.18 o 
  13   3   7     5041.12     5709.13    219.62 o 
  15   3   7     4073.92     3813.25    191.35 o 
  17   3   7     6008.02     5864.00    231.38 o 
  19   3   7     3222.80     3542.38    267.48 o 
  21   3   7      803.94     1132.04    244.25 o 
  23   3   7      260.22      539.41    198.81 o 
  25   3   7      161.31      182.15    181.53 o 
  27   3   7       47.14        0.00    176.72 o 
 -28   4   7       10.00        0.00    126.09 o 
 -26   4   7      778.63     1026.85    181.51 o 
 -24   4   7    13184.12    13267.02    411.64 o 
 -22   4   7    28862.65    25219.85   2447.14 o 
 -20   4   7     8708.74     8572.65    724.63 o 
 -18   4   7    16491.91    16216.88    835.00 o 
 -16   4   7     7040.50     5817.65    202.16 o 
 -14   4   7     6570.79     5226.40    232.50 o 
 -12   4   7    20423.80    25071.48    588.19 o 
 -10   4   7    42835.25    49840.70    885.37 o 
  -8   4   7    33077.55    29752.94    313.24 o 
  -6   4   7       14.17        5.72     33.36 o 
  -4   4   7     1733.41     1851.98     82.33 o 
  -2   4   7    29210.30    22350.46    577.13 o 
   0   4   7    90492.09    98396.66   2657.85 o 
   2   4   7    37520.07    31897.79    968.70 o 
   4   4   7      190.93     1253.33    356.38 o 
   6   4   7    96329.38    97476.64    996.18 o 
   8   4   7   140496.78   138324.95   2123.71 o 
  10   4   7    18324.70    16616.45    273.50 o 
  12   4   7     5349.89     5587.57    191.34 o 
  14   4   7    21468.26    19733.29    340.25 o 
  16   4   7    21766.07    20069.15    554.89 o 
  18   4   7     1060.20      955.73    169.14 o 
  20   4   7    35129.37    34237.37    664.03 o 
  22   4   7    18296.08    21151.12    819.19 o 
  24   4   7     3270.53     3662.55    453.44 o 
  26   4   7        1.63       79.43    191.09 o 
 -27   5   7       11.26        0.00    143.71 o 
 -25   5   7       56.42        0.00    177.92 o 
 -23   5   7     5379.13     5546.76    360.32 o 
 -21   5   7     5656.36     5441.38    345.84 o 
 -19   5   7     2199.82     1680.25    210.38 o 
 -17   5   7     4021.56     3243.88    464.77 o 
 -15   5   7    41121.97    40164.08   1733.10 o 
 -13   5   7    31789.88    26074.03    907.52 o 
 -11   5   7      327.67      185.64     84.95 o 
  -9   5   7    95610.80    91135.00   1474.50 o 
  -7   5   7   164905.64   175796.55   1620.64 o 
  -5   5   7     3873.73     6214.17    150.78 o 
  -3   5   7    17334.21    12843.06    965.27 o 
  -1   5   7    49486.99    45346.46   1727.27 o 
   1   5   7   116821.98   122948.47   5832.67 o 
   3   5   7     3196.37     2664.81    105.23 o 
   5   5   7    10512.46    11010.73    221.44 o 
   7   5   7      691.32     1795.74    139.57 o 
   9   5   7    14819.13    16278.66    210.59 o 
  11   5   7      393.98      700.45    105.10 o 
  13   5   7     4807.14     5673.10    206.48 o 
  15   5   7     2076.05     2387.64    198.45 o 
  17   5   7     2183.30     2272.49    175.55 o 
  19   5   7     7001.84     7721.86    366.57 o 
  21   5   7     7088.11     7775.84    375.43 o 
  23   5   7      880.23     1471.90    300.62 o 
  25   5   7      140.94       38.35    179.74 o 
 -26   6   7     3985.22     3972.32    267.92 o 
 -24   6   7     5437.76     4526.58    263.67 o 
 -22   6   7     4095.43     4179.71    255.16 o 
 -20   6   7     2338.59     2332.78    193.91 o 
 -18   6   7     1683.40     1331.53    233.22 o 
 -16   6   7     6267.50     5706.74    534.44 o 
 -14   6   7    17667.29    16094.49    590.10 o 
 -12   6   7    24284.29    22567.49    524.99 o 
 -10   6   7   114565.26   122225.71   1364.45 o 
  -8   6   7    24155.60    24608.58    295.05 o 
  -6   6   7     1627.31     1350.29     84.99 o 
  -4   6   7     3388.40     4600.67    163.47 o 
  -2   6   7    11491.50    15138.72    242.63 o 
   0   6   7     6500.68     6606.50    256.01 o 
   2   6   7    63410.85    72434.43   2221.61 o 
   4   6   7    62674.32    72941.43   1801.80 o 
   6   6   7     7438.64     6929.85    239.53 o 
   8   6   7    17461.72    16581.72    294.33 o 
  10   6   7     8750.07     6497.63    215.15 o 
  12   6   7     1524.23     1743.59    135.04 o 
  14   6   7     2921.78     2659.49    177.87 o 
  16   6   7     1713.77     1586.93    157.72 o 
  18   6   7       63.86      203.55    133.89 o 
  20   6   7     9282.93     9439.88    403.31 o 
  22   6   7     3591.00     3820.36    321.51 o 
  24   6   7      962.45     1245.12    230.76 o 
  26   6   7        5.98      159.97    185.09 o 
 -27   7   7     2399.89     2616.99    246.33 o 
 -25   7   7       25.79       60.10    146.73 o 
 -23   7   7     3660.03     3745.37    248.42 o 
 -21   7   7     8742.09     8632.43    349.47 o 
 -19   7   7      392.73      353.10    144.83 o 
 -17   7   7     4775.46     4012.52    755.22 o 
 -15   7   7    58014.08    53439.28   4507.12 o 
 -13   7   7    35476.17    32616.82   1156.13 o 
 -11   7   7    24979.72    23405.62    352.49 o 
  -9   7   7    69052.79    64161.45   1260.11 o 
  -7   7   7   118829.34   123835.55   1133.35 o 
  -5   7   7     7550.74     9162.51    168.17 o 
  -3   7   7    48887.52    50831.46    883.41 o 
  -1   7   7    75806.31    73950.77   1924.89 o 
   1   7   7   100085.57   111189.03   2431.33 o 
   3   7   7    34116.88    30070.45    810.59 o 
   5   7   7    22379.62    22987.31    719.92 o 
   7   7   7    11238.16    14422.12    564.41 o 
   9   7   7      126.46      182.85     65.49 o 
  11   7   7     5887.16     5781.53    216.06 o 
  13   7   7      627.38      394.49    123.63 o 
  15   7   7      900.02      839.40    141.73 o 
  17   7   7      670.21      649.50    147.30 o 
  19   7   7      665.50      592.01    157.91 o 
  21   7   7     4186.66     4056.08    622.53 o 
  23   7   7      515.47      769.05    370.76 o 
  25   7   7      100.20      207.67    201.92 o 
 -26   8   7     2205.66     1968.93    221.39 o 
 -24   8   7       86.46       78.29    143.53 o 
 -22   8   7      788.80      533.14    165.43 o 
 -20   8   7       34.68        2.41    138.38 o 
 -18   8   7       12.53        0.00    123.36 o 
 -16   8   7     3902.92     4881.78    253.48 o 
 -14   8   7    11448.75    12258.47    329.33 o 
 -12   8   7    38059.05    36965.38    544.03 o 
 -10   8   7    36252.42    33182.27   1036.24 o 
  -8   8   7    28308.75    30648.14    303.48 o 
  -6   8   7     7894.13     6409.30    158.70 o 
  -4   8   7      333.46       72.48     68.50 o 
  -2   8   7    38427.21    34638.06    737.61 o 
   0   8   7        1.01       92.14     74.59 o 
   2   8   7    10661.38    11545.79    195.22 o 
   4   8   7   124793.79   128057.09   2674.32 o 
   6   8   7    47077.63    41748.75    817.25 o 
   8   8   7    26187.43    27160.56    423.26 o 
  10   8   7      421.75      388.89    115.55 o 
  12   8   7    33722.89    33726.07    808.59 o 
  14   8   7     8283.90     7928.11    276.76 o 
  16   8   7     5278.91     4955.08    248.42 o 
  18   8   7     3170.99     3069.05    218.86 o 
  20   8   7      311.29      257.47    215.44 o 
  22   8   7      651.01      679.11    199.79 o 
  24   8   7       25.00      120.78    183.31 o 
 -25   9   7     1986.58     2271.30    229.04 o 
 -23   9   7      685.88      654.12    225.50 o 
 -21   9   7     8164.47     8295.95    327.14 o 
 -19   9   7     6297.76     6628.27    292.11 o 
 -17   9   7     3130.84     4111.22    250.33 o 
 -15   9   7     6458.72     6496.28    286.88 o 
 -13   9   7    12252.50    11386.38    478.99 o 
 -11   9   7      960.79      828.74    100.10 o 
  -9   9   7    29365.39    28418.10    355.00 o 
  -7   9   7     5510.41     3570.94    147.85 o 
  -5   9   7     6531.36     8270.41    180.44 o 
  -3   9   7    13961.59    14522.15    239.21 o 
  -1   9   7     8694.84     8926.19    171.28 o 
   1   9   7    20430.15    21271.76    435.24 o 
   3   9   7    50951.59    46148.19    700.04 o 
   5   9   7   110123.10   111411.59   2001.04 o 
   7   9   7     9315.73     9477.72    317.24 o 
   9   9   7    13865.37    14397.73    543.95 o 
  11   9   7     5319.80     4854.82    232.25 o 
  13   9   7    15528.17    16413.68    374.99 o 
  15   9   7    20788.67    21204.22    423.66 o 
  17   9   7    21212.76    21720.29    686.01 o 
  19   9   7     9289.51     8541.61    318.04 o 
  21   9   7      829.40     1114.78    225.43 o 
  23   9   7      906.43      618.92    210.44 o 
  25   9   7      465.31      204.72    208.14 o 
 -24  10   7      476.14      277.34    166.15 o 
 -22  10   7       19.60        8.05    146.02 o 
 -20  10   7      718.96      716.20    169.41 o 
 -18  10   7     8640.86     9359.69    435.86 o 
 -16  10   7    20960.18    22372.43   1036.59 o 
 -14  10   7     8905.40     8408.38    299.50 o 
 -12  10   7     7931.79     7598.33    269.94 o 
 -10  10   7     5414.68     5375.38    177.38 o 
  -8  10   7     8360.83     7960.75    317.48 o 
  -6  10   7    28897.51    31039.58    318.04 o 
  -4  10   7     2918.95     1988.65    114.94 o 
  -2  10   7     4079.65     4517.69    146.19 o 
   0  10   7    32524.52    30632.43    908.17 o 
   2  10   7     8304.23     8936.18    261.43 o 
   4  10   7      339.94      466.31    129.60 o 
   6  10   7    39858.09    43632.07   1818.76 o 
   8  10   7     4619.02     4686.62    234.63 o 
  10  10   7     1471.77     1618.25    165.63 o 
  12  10   7     9945.91    10413.93    312.42 o 
  14  10   7    45122.66    45059.46   1067.35 o 
  16  10   7    10985.89    12092.68    406.19 o 
  18  10   7      145.97      278.74    163.37 o 
  20  10   7     1276.04     1322.60    238.25 o 
  22  10   7      675.86      692.81    197.36 o 
  24  10   7      121.76       81.04    214.19 o 
 -25  11   7     5741.05     5586.62    328.99 o 
 -23  11   7      611.26      888.92    185.03 o 
 -21  11   7        0.01        0.00    139.11 o 
 -19  11   7     1276.12     1150.68    186.05 o 
 -17  11   7     1707.56     1804.69    201.70 o 
 -15  11   7       16.86        0.00    144.79 o 
 -13  11   7      820.62     1034.97    290.59 o 
 -11  11   7     3686.58     3294.48    278.79 o 
  -9  11   7    15314.07    14570.23    335.17 o 
  -7  11   7       11.68        0.00     74.57 o 
  -5  11   7     3573.51     3492.12    155.00 o 
  -3  11   7     1169.99     1328.46    103.30 o 
  -1  11   7    34168.99    36039.87    660.92 o 
   1  11   7   104324.13   100766.04   3282.15 o 
   3  11   7   122887.46   117400.38   3808.97 o 
   5  11   7    63040.68    66209.41   2227.18 o 
   7  11   7     5955.59     5862.44    242.45 o 
   9  11   7     9168.28     8570.41    410.43 o 
  11  11   7       80.23       18.96    127.96 o 
  13  11   7      578.31      844.93    167.58 o 
  15  11   7    24128.69    23689.71    472.10 o 
  17  11   7    17751.72    15907.01    630.22 o 
  19  11   7     4408.10     4072.93    268.92 o 
  21  11   7       45.16      267.37    182.98 o 
  23  11   7        0.02        0.00    185.38 o 
 -24  12   7     1229.37     1274.82    221.50 o 
 -22  12   7       39.02        0.00    143.93 o 
 -20  12   7     2370.82     2460.22    222.67 o 
 -18  12   7    10288.69     9745.86    348.42 o 
 -16  12   7     2551.68     2470.59    210.89 o 
 -14  12   7        0.91        0.00    141.55 o 
 -12  12   7    21546.34    21853.56    728.88 o 
 -10  12   7    18655.45    18392.76    333.40 o 
  -8  12   7        0.68       34.81    110.83 o 
  -6  12   7    16990.37    18512.37    546.72 o 
  -4  12   7    44260.62    42411.84    725.06 o 
  -2  12   7     5843.37     4919.68    166.78 o 
   0  12   7     6196.93     5697.36    208.82 o 
   2  12   7    21933.03    21951.46    835.24 o 
   4  12   7     8626.69     8817.98    410.33 o 
   6  12   7     2087.67     2462.19    195.06 o 
   8  12   7     7184.67     7286.37    275.47 o 
  10  12   7     4984.26     4552.83    260.06 o 
  12  12   7      233.55      134.29    142.01 o 
  14  12   7     1907.34     1849.71    210.20 o 
  16  12   7     3288.22     3119.59    234.41 o 
  18  12   7      143.73        0.00    151.74 o 
  20  12   7     1500.38     1154.44    226.76 o 
  22  12   7       29.53        0.00    206.68 o 
 -23  13   7      240.13      122.13    175.93 o 
 -21  13   7       50.02        0.00    154.82 o 
 -19  13   7      165.93      234.35    150.52 o 
 -17  13   7     2702.61     2660.11    224.03 o 
 -15  13   7     2173.71     2298.18    213.91 o 
 -13  13   7     7494.87     7789.48    397.01 o 
 -11  13   7     4622.67     4672.83    233.74 o 
  -9  13   7     4048.77     3677.71    208.11 o 
  -7  13   7      146.86        0.00    113.87 o 
  -5  13   7      406.53      271.99     98.31 o 
  -3  13   7     7551.37     8109.51    205.61 o 
  -1  13   7    33933.43    30997.03    812.74 o 
   1  13   7    79414.63    73245.06   3169.31 o 
   3  13   7    65966.66    59921.01   2373.72 o 
   5  13   7     1046.54      964.44    227.93 o 
   7  13   7      254.14      109.39    145.39 o 
   9  13   7     1577.56     1708.34    191.12 o 
  11  13   7     8085.01     7872.41    573.66 o 
  13  13   7     9495.88     9239.21    466.44 o 
  15  13   7     6072.18     5941.20    305.03 o 
  17  13   7     3486.42     3792.46    265.41 o 
  19  13   7      966.48      695.14    178.73 o 
  21  13   7       72.32       21.14    270.56 o 
 -22  14   7        2.28        0.00    165.59 o 
 -20  14   7     1432.20     1294.22    255.45 o 
 -18  14   7      807.13      777.81    180.13 o 
 -16  14   7     1091.29      925.25    181.57 o 
 -14  14   7    10599.23    10775.70    519.98 o 
 -12  14   7    16864.32    17084.76    579.96 o 
 -10  14   7    23903.43    23851.16    429.93 o 
  -8  14   7     2233.81     2423.46    177.67 o 
  -6  14   7    13535.19    13314.03    303.77 o 
  -4  14   7    21611.65    19285.26    289.84 o 
  -2  14   7    16150.12    14373.32    335.22 o 
   0  14   7     2031.75     2178.82    199.50 o 
   2  14   7    17383.89    16555.35    852.36 o 
   4  14   7    14065.40    14751.48    655.68 o 
   6  14   7     2030.70     1795.32    196.61 o 
   8  14   7     3737.28     3510.83    239.79 o 
  10  14   7     2229.62     2450.77    219.76 o 
  12  14   7     3907.26     4817.52    294.53 o 
  14  14   7      659.23      609.21    183.55 o 
  16  14   7      309.76      233.44    167.94 o 
  18  14   7      360.72      370.42    171.86 o 
  20  14   7       21.90      104.52    164.72 o 
 -21  15   7       22.16        0.00    152.15 o 
 -19  15   7      409.07      274.35    169.31 o 
 -17  15   7      756.60      413.72    170.51 o 
 -15  15   7      310.96      209.13    152.64 o 
 -13  15   7       90.56        0.00    135.36 o 
 -11  15   7     1072.78     1033.58    285.45 o 
  -9  15   7       41.29        0.00    122.92 o 
  -7  15   7       77.05        0.00    112.15 o 
  -5  15   7      131.92      143.95    120.11 o 
  -3  15   7      373.94      374.06    164.96 o 
  -1  15   7     6730.65     6499.71    240.37 o 
   1  15   7     6569.58     6350.39    306.56 o 
   3  15   7      136.91      195.03    157.74 o 
   5  15   7      423.06      475.67    175.89 o 
   7  15   7     1122.72     1285.87    192.70 o 
   9  15   7    15649.38    15287.56    736.67 o 
  11  15   7    19370.10    18534.61   1172.94 o 
  13  15   7    16105.49    14049.90    716.62 o 
  15  15   7     2774.01     2744.57    245.98 o 
  17  15   7      205.51      116.32    164.90 o 
  19  15   7      516.77      509.85    189.77 o 
 -18  16   7       82.55       36.88    167.30 o 
 -16  16   7      361.99      321.26    168.97 o 
 -14  16   7       59.05       57.58    150.38 o 
 -12  16   7     3955.60     3256.74    240.21 o 
 -10  16   7     1260.07     1380.07    221.21 o 
  -8  16   7      241.78      146.57    127.76 o 
  -6  16   7     2323.04     1941.94    171.61 o 
  -4  16   7     2553.83     2588.99    225.16 o 
  -2  16   7      820.55      678.01    180.71 o 
   0  16   7      134.39      123.37    155.80 o 
   2  16   7    13831.99    13598.11    531.41 o 
   4  16   7    11691.00    10980.76    372.07 o 
   6  16   7     3594.98     3346.44    258.34 o 
   8  16   7     7049.51     6190.15    427.53 o 
  10  16   7      290.97      687.38    201.07 o 
  12  16   7      682.44      617.57    194.69 o 
  14  16   7      235.97      397.82    176.94 o 
  16  16   7       29.53       51.10    153.80 o 
  18  16   7      641.05      808.86    202.41 o 
 -17  17   7      699.23      672.34    197.54 o 
 -15  17   7      430.05      590.98    184.17 o 
 -13  17   7      227.14       53.32    151.26 o 
 -11  17   7     4149.62     3830.40    258.97 o 
  -9  17   7     3435.32     3183.10    206.45 o 
  -7  17   7     6388.48     6638.81    327.71 o 
  -5  17   7    10451.82    10491.68    380.18 o 
  -3  17   7     7239.70     6796.22    326.60 o 
  -1  17   7     4491.21     4206.33    283.83 o 
   1  17   7      173.74      202.10    172.16 o 
   3  17   7      314.76      130.25    207.25 o 
   5  17   7      854.68      641.94    176.25 o 
   7  17   7     1521.38     1468.77    264.71 o 
   9  17   7     8649.34     8677.87    400.92 o 
  11  17   7    11057.93    11180.71    481.27 o 
  13  17   7     4656.36     4643.60    302.10 o 
  15  17   7       12.72        0.00    162.60 o 
  17  17   7     3063.59     3080.19    274.64 o 
 -16  18   7     5891.04     6091.62    412.37 o 
 -14  18   7      337.44      154.98    212.53 o 
 -12  18   7      358.29      183.08    202.53 o 
 -10  18   7        0.89        0.00    191.90 o 
  -8  18   7     2816.14     2948.53    254.63 o 
  -6  18   7    12812.44    12832.56    430.12 o 
  -4  18   7    14757.60    15648.62    451.63 o 
  -2  18   7     2575.37     2812.39    245.86 o 
   0  18   7       32.28        0.00    154.07 o 
   2  18   7     4911.55     4389.33    300.67 o 
   4  18   7       31.22        9.44    156.70 o 
   6  18   7        8.99        0.00    160.03 o 
   8  18   7      178.43        0.00    165.70 o 
  10  18   7        4.01        0.00    188.29 o 
  12  18   7      264.85      181.15    176.27 o 
  14  18   7      404.90      700.51    195.10 o 
 -13  19   7        0.05       22.59    222.96 o 
 -11  19   7       81.89      312.40    214.96 o 
  -9  19   7      308.51      173.48    222.67 o 
  -7  19   7      323.43      273.30    191.32 o 
  -5  19   7       79.69        0.00    186.88 o 
  -3  19   7        5.41        0.00    185.13 o 
  -1  19   7      942.46      822.82    205.25 o 
   1  19   7      439.85      360.14    185.80 o 
   3  19   7      427.25      290.30    182.31 o 
   5  19   7      177.74      213.38    174.78 o 
   7  19   7      463.31      173.86    185.24 o 
   9  19   7      126.29        0.00    190.41 o 
  11  19   7      319.61      245.66    181.02 o 
  13  19   7      643.83      596.07    198.95 o 
 -10  20   7     1423.07     1430.93    271.80 o 
  -8  20   7      437.20      199.60    221.12 o 
  -6  20   7     8498.25     8750.06    464.98 o 
  -4  20   7     9714.75    10512.15    420.58 o 
  -2  20   7     4248.71     4832.96    321.67 o 
   0  20   7      252.44      259.63    186.97 o 
   2  20   7     1940.61     1657.41    236.76 o 
   4  20   7     2418.15     2746.81    258.36 o 
   6  20   7       11.55        0.00    178.35 o 
   8  20   7       94.91        0.00    167.42 o 
  10  20   7      103.43       87.81    181.74 o 
  -7  21   7        4.24      136.82    237.35 o 
  -5  21   7     1264.33     1716.85    295.76 o 
  -3  21   7     1038.76     1411.79    245.40 o 
  -1  21   7      644.89     1042.86    226.50 o 
   1  21   7       85.13       93.84    193.09 o 
   3  21   7      270.86      448.59    207.46 o 
   5  21   7      336.96      310.86    200.36 o 
   7  21   7       59.43        0.00    175.96 o 
 -28   0   8     1383.14     1023.03    373.27 o 
 -26   0   8      506.79      780.55    215.44 o 
 -24   0   8       91.53       96.45    164.74 o 
 -22   0   8     3583.15     3861.66    293.17 o 
 -20   0   8     9321.62     8371.87    488.51 o 
 -18   0   8     4351.60     3631.56    304.38 o 
 -16   0   8    95309.80    93876.09   2376.15 o 
 -14   0   8    80709.68    78236.82    786.05 o 
 -12   0   8    41620.87    48137.01   1070.96 o 
 -10   0   8     5465.81     4674.16    210.31 o 
  -8   0   8   363953.00   375173.34  12024.80 o 
  -6   0   8   118753.34   113269.18   5823.26 o 
  -4   0   8    13368.58    21099.22   1196.22 o 
  -2   0   8    87614.44   107647.01   1014.59 o 
   0   0   8   258621.17   290817.31   1598.30 o 
   2   0   8      735.41      823.65    279.33 o 
   4   0   8   105638.66    74128.24  11725.43 o 
   6   0   8   150570.61   135384.20    977.02 o 
   8   0   8   217049.83   216579.17   1392.87 o 
  10   0   8     6884.49     6370.64    308.14 o 
  12   0   8    29907.43    24981.52    586.21 o 
  14   0   8    24856.91    23726.43    638.82 o 
  16   0   8    40481.85    38334.39    539.24 o 
  18   0   8    15369.13    16506.54    638.82 o 
  20   0   8     5046.65     5561.47    458.45 o 
  22   0   8      685.51      608.76    250.52 o 
  24   0   8      595.46      961.98    303.13 o 
  26   0   8     3980.86     4138.54    478.49 o 
 -27   1   8      461.84      483.04    129.94 o 
 -25   1   8      265.25      298.63    126.46 o 
 -23   1   8     3093.66     3184.90    200.44 o 
 -21   1   8       10.78      183.84    113.50 o 
 -19   1   8      698.15      599.37    116.31 o 
 -17   1   8       28.71        0.00     98.49 o 
 -15   1   8     2734.49     3340.51    250.58 o 
 -13   1   8      422.91      425.20     92.58 o 
 -11   1   8    24840.35    27306.86    323.98 o 
  -9   1   8     8295.16    10961.62    304.10 o 
  -7   1   8     1072.13      948.88     94.18 o 
  -5   1   8    33436.03    39524.43    588.19 o 
  -3   1   8    41461.54    45800.21    322.69 o 
  -1   1   8    56717.87    62978.59   1257.40 o 
   1   1   8    93968.84   105676.02   2231.01 o 
   3   1   8    36256.15    46317.13    499.10 o 
   5   1   8       45.67      180.88    107.35 o 
   7   1   8    29647.25    23702.50    320.63 o 
   9   1   8      715.65      601.27    100.78 o 
  11   1   8    17355.12    17940.80    348.97 o 
  13   1   8     1597.86     1154.08    116.75 o 
  15   1   8    20858.83    20815.60    342.87 o 
  17   1   8     1365.20     1731.59    151.53 o 
  19   1   8     3342.48     3507.85    283.36 o 
  21   1   8     5477.81     4792.28    309.98 o 
  23   1   8     2836.92     3021.37    282.50 o 
  25   1   8      357.49      226.22    185.90 o 
  27   1   8       23.70      290.39    216.09 o 
 -28   2   8     2424.60     2313.30    225.52 o 
 -26   2   8     3573.80     2811.81    328.03 o 
 -24   2   8     2083.19     2098.86    246.60 o 
 -22   2   8       33.10       25.87    113.01 o 
 -20   2   8      171.67       70.55    105.78 o 
 -18   2   8     3707.54     3146.93    177.69 o 
 -16   2   8    26004.50    23659.01    526.11 o 
 -14   2   8    53395.86    52251.45    621.59 o 
 -12   2   8    33019.98    32997.48    264.33 o 
 -10   2   8    18227.84    19557.95    312.78 o 
  -8   2   8    81832.24    77909.10    761.60 o 
  -6   2   8    70001.69    75730.30    761.15 o 
  -4   2   8     7148.48     9481.94    264.35 o 
  -2   2   8    14675.51    15374.94    609.79 o 
   0   2   8    36016.23    39267.88    761.26 o 
   2   2   8     3353.69     2894.44     87.42 o 
   4   2   8   101632.34   101906.95   2327.82 o 
   6   2   8   179904.80   182268.88    676.82 o 
   8   2   8    33011.05    31416.27    389.71 o 
  10   2   8    17635.75    17592.55    361.66 o 
  12   2   8       10.34      140.87     82.64 o 
  14   2   8    19781.28    21475.07    346.67 o 
  16   2   8     9228.93     9296.97    266.92 o 
  18   2   8    13039.42    13687.24    519.82 o 
  20   2   8     2391.86     2856.23    286.84 o 
  22   2   8       97.54       97.14    169.06 o 
  24   2   8      186.52      184.63    174.32 o 
  26   2   8     1037.75     1215.32    240.43 o 
 -27   3   8      200.55      118.54    154.27 o 
 -25   3   8     2108.45     2426.28    251.83 o 
 -23   3   8     9080.43     8869.47    854.10 o 
 -21   3   8     8526.97     7658.95    457.58 o 
 -19   3   8     5026.52     4180.41    198.91 o 
 -17   3   8     2910.38     2565.75    157.46 o 
 -15   3   8     8001.79     7003.33    216.54 o 
 -13   3   8      542.32      266.39     89.56 o 
 -11   3   8     1935.86     1682.08     92.57 o 
  -9   3   8     8875.00    10140.02    174.63 o 
  -7   3   8    30514.00    26192.23   2855.27 o 
  -5   3   8    15609.23    21662.95    321.81 o 
  -3   3   8    88874.12   116811.07   2290.67 o 
  -1   3   8    84838.40    78788.16   2140.06 o 
   1   3   8   177565.09   187713.59   3521.10 o 
   3   3   8    39921.30    56863.95    348.91 o 
   5   3   8    37011.18    38117.49    745.44 o 
   7   3   8    45761.63    36399.44    475.85 o 
   9   3   8    13277.37    12424.75    230.41 o 
  11   3   8    12132.02    11289.05    290.11 o 
  13   3   8    80095.16    76411.79    784.93 o 
  15   3   8    68404.63    64609.18    990.00 o 
  17   3   8     8870.54     8966.29    269.55 o 
  19   3   8     4939.76     5241.35    307.44 o 
  21   3   8    16676.32    16513.82    486.19 o 
  23   3   8     9122.60     9396.23    410.92 o 
  25   3   8      396.81      667.86    203.69 o 
  27   3   8      907.73      962.59    237.35 o 
 -28   4   8      463.62      525.83    174.33 o 
 -26   4   8     1442.37     1736.15    202.45 o 
 -24   4   8     6663.34     6748.00    313.33 o 
 -22   4   8     8302.47     7534.97    869.26 o 
 -20   4   8        2.05        0.00    100.40 o 
 -18   4   8       76.75      117.30    104.54 o 
 -16   4   8     3186.65     3445.48    175.46 o 
 -14   4   8    11459.60    11393.63    316.35 o 
 -12   4   8      131.03      199.69     75.39 o 
 -10   4   8     4868.73     5829.26    201.89 o 
  -8   4   8       81.74      299.25     58.24 o 
  -6   4   8      690.53      360.70    163.07 o 
  -4   4   8     3479.15     4123.82    104.80 o 
  -2   4   8    53968.54    72158.21   2324.98 o 
   0   4   8    38653.08    28033.50    593.54 o 
   2   4   8    69322.76    80314.23   1952.27 o 
   4   4   8    34400.95    50979.64   2077.99 o 
   6   4   8    14901.01    14143.70    622.16 o 
   8   4   8     8262.96    10493.66    175.91 o 
  10   4   8     1205.74     1337.79    107.02 o 
  12   4   8       19.09       10.38    129.99 o 
  14   4   8     4092.22     3800.13    199.07 o 
  16   4   8     9195.91     8740.17    266.73 o 
  18   4   8    11521.75    10575.91    353.86 o 
  20   4   8     9388.56     8955.97    538.61 o 
  22   4   8      571.11      921.90    285.59 o 
  24   4   8       22.11       29.03    179.64 o 
  26   4   8      153.29        0.00    177.70 o 
 -27   5   8      971.30     1024.67    189.74 o 
 -25   5   8     3517.16     4359.51    339.23 o 
 -23   5   8     8745.30     8508.78    412.29 o 
 -21   5   8     9614.72     7534.80   2212.68 o 
 -19   5   8     1696.82     1985.17    316.24 o 
 -17   5   8    10443.74     9498.57    459.88 o 
 -15   5   8    21624.02    20988.03    904.41 o 
 -13   5   8    34467.35    34511.86    444.92 o 
 -11   5   8    35085.30    32200.76    749.73 o 
  -9   5   8    83728.79    81691.87    867.88 o 
  -7   5   8     9247.98     9321.53    231.13 o 
  -5   5   8     2935.73     2790.47    141.57 o 
  -3   5   8    60332.61    68216.34   1500.66 o 
  -1   5   8   115187.51   118042.17   3819.25 o 
   1   5   8    26545.40    17026.33    473.10 o 
   3   5   8    89444.68    97591.27   3540.48 o 
   5   5   8      555.47      458.79     64.86 o 
   7   5   8    31471.62    33689.06    632.54 o 
   9   5   8    14869.90    11955.37    191.37 o 
  11   5   8      600.61      325.90    110.47 o 
  13   5   8     9518.05     9461.52    256.19 o 
  15   5   8    15269.93    15557.78    328.66 o 
  17   5   8     4860.10     4882.16    231.46 o 
  19   5   8     5343.08     5007.54    323.25 o 
  21   5   8    13847.93    13682.61    516.06 o 
  23   5   8     2169.33     2194.59    260.92 o 
  25   5   8       16.88        0.00    192.90 o 
 -26   6   8      350.66      369.58    160.13 o 
 -24   6   8     2256.67     2471.10    220.91 o 
 -22   6   8     9190.95     8447.06    316.03 o 
 -20   6   8     2434.03     2555.73    203.07 o 
 -18   6   8     3624.57     3402.28    311.25 o 
 -16   6   8    34176.61    34020.92   1889.45 o 
 -14   6   8    47130.18    44717.96   1271.14 o 
 -12   6   8       83.55      300.49    103.10 o 
 -10   6   8   143466.81   148038.13   1649.18 o 
  -8   6   8   158933.09   160833.97   1196.86 o 
  -6   6   8   124769.66   127087.12   5127.57 o 
  -4   6   8     8117.77     7541.03    196.70 o 
  -2   6   8    37288.18    39857.57   2199.93 o 
   0   6   8    61709.02    50311.13   1455.40 o 
   2   6   8      336.35     1093.28    630.91 o 
   4   6   8     1756.07     2934.77    122.17 o 
   6   6   8    21693.83    24013.88    622.66 o 
   8   6   8      699.88     1234.03     94.49 o 
  10   6   8       39.80      155.81     92.21 o 
  12   6   8       42.58       70.13     97.92 o 
  14   6   8       12.27        0.00    110.09 o 
  16   6   8     1194.31     1224.84    151.74 o 
  18   6   8     5962.31     5719.40    251.01 o 
  20   6   8     5986.39     6266.49    346.33 o 
  22   6   8     2573.39     3017.82    277.78 o 
  24   6   8      120.91       66.05    173.57 o 
  26   6   8      880.60      641.32    206.69 o 
 -27   7   8     2406.41     2638.13    245.43 o 
 -25   7   8      858.93     1017.40    181.95 o 
 -23   7   8      270.30      121.89    143.96 o 
 -21   7   8      762.10     1004.12    166.12 o 
 -19   7   8      755.12      523.49    146.63 o 
 -17   7   8     3813.68     3185.37    377.86 o 
 -15   7   8     5590.57     4960.33    341.67 o 
 -13   7   8    22893.58    22770.57    731.54 o 
 -11   7   8    73296.46    73116.98    901.25 o 
  -9   7   8    28702.28    26828.04    331.71 o 
  -7   7   8    12791.51    16997.31    228.45 o 
  -5   7   8      708.56      621.69     76.40 o 
  -3   7   8    26657.34    28959.68   1804.48 o 
  -1   7   8      200.06      528.26     71.11 o 
   1   7   8    54275.97    53710.91   1773.60 o 
   3   7   8   102680.92   101751.05   2733.62 o 
   5   7   8    64847.00    64635.57   1757.62 o 
   7   7   8   103026.70   108670.85   2525.12 o 
   9   7   8     4088.06     4533.27    197.60 o 
  11   7   8      104.84      319.58    175.71 o 
  13   7   8      322.47      259.10    142.56 o 
  15   7   8      157.27       99.13    121.44 o 
  17   7   8     1365.40     1242.27    161.50 o 
  19   7   8      927.30      513.41    147.95 o 
  21   7   8      333.56      271.81    171.83 o 
  23   7   8       29.65        0.00    158.48 o 
  25   7   8      622.78      683.91    219.66 o 
 -26   8   8     1958.88     1860.23    215.02 o 
 -24   8   8      168.19        0.00    134.04 o 
 -22   8   8    11875.32    11095.53    362.79 o 
 -20   8   8     5280.78     5125.36    266.93 o 
 -18   8   8     2272.95     1941.54    222.62 o 
 -16   8   8    21086.19    19620.97    407.17 o 
 -14   8   8    53209.37    49555.48   2042.76 o 
 -12   8   8      754.40      876.70    123.31 o 
 -10   8   8    20053.70    20151.53    558.66 o 
  -8   8   8    47042.69    52467.05    392.36 o 
  -6   8   8     2455.23     2833.52    131.19 o 
  -4   8   8    61419.57    61428.32   1179.77 o 
  -2   8   8    70806.80    66191.27   1151.90 o 
   0   8   8    19336.24    20388.05    598.13 o 
   2   8   8      259.32      295.43     78.10 o 
   4   8   8   122756.99   133566.77   3986.18 o 
   6   8   8    10892.45    11941.11    420.96 o 
   8   8   8     1693.46     2066.73    153.02 o 
  10   8   8      871.74     1056.58    134.21 o 
  12   8   8      358.46      357.60    121.15 o 
  14   8   8    13565.88    13255.99    332.13 o 
  16   8   8     6684.28     6277.13    292.48 o 
  18   8   8     5632.51     4967.88    252.70 o 
  20   8   8       37.80        0.00    178.02 o 
  22   8   8      584.05      569.93    207.26 o 
  24   8   8      175.44      113.68    192.05 o 
 -25   9   8       54.45        0.00    152.67 o 
 -23   9   8     1201.70     1295.91    190.32 o 
 -21   9   8      368.93      298.56    156.27 o 
 -19   9   8     1706.42     1535.91    187.61 o 
 -17   9   8     3020.04     2791.13    209.43 o 
 -15   9   8    33180.00    31829.18    501.72 o 
 -13   9   8    12649.70    13373.38    336.73 o 
 -11   9   8    26952.48    27133.12    617.06 o 
  -9   9   8    46078.09    50468.46    406.49 o 
  -7   9   8    37756.40    42878.48    366.16 o 
  -5   9   8    55521.23    58946.00   1034.69 o 
  -3   9   8       50.25       97.60     73.27 o 
  -1   9   8      134.41      244.00     71.79 o 
   1   9   8        1.16       72.22     76.18 o 
   3   9   8     2218.68     1976.82    126.37 o 
   5   9   8   164075.50   168236.63   3916.38 o 
   7   9   8    46061.89    47287.14    554.95 o 
   9   9   8    18973.13    19076.80    594.01 o 
  11   9   8     4781.90     5127.60    331.96 o 
  13   9   8     7178.65     7093.55    275.27 o 
  15   9   8    17034.14    17284.44    747.23 o 
  17   9   8     1957.42     2181.91    209.49 o 
  19   9   8     3048.93     2996.43    227.05 o 
  21   9   8     2003.55     1794.35    269.31 o 
  23   9   8       10.72       22.99    185.06 o 
 -24  10   8     2218.79     2293.57    232.16 o 
 -22  10   8        2.84        0.00    138.38 o 
 -20  10   8     1157.78      953.77    176.86 o 
 -18  10   8       32.44        0.00    137.93 o 
 -16  10   8     2683.35     2502.44    211.49 o 
 -14  10   8     8494.16     9149.13    308.43 o 
 -12  10   8     1212.63     1039.68    155.33 o 
 -10  10   8     2111.10     1970.25    267.93 o 
  -8  10   8     2563.06     3400.66    157.19 o 
  -6  10   8     4365.31     4450.52    162.87 o 
  -4  10   8    35587.78    34958.67    588.06 o 
  -2  10   8     2289.46     2466.68    120.98 o 
   0  10   8    25605.02    23350.46    638.99 o 
   2  10   8    71213.21    66180.18   1675.26 o 
   4  10   8    82521.40    81745.23   2922.45 o 
   6  10   8    26202.45    26448.07    839.31 o 
   8  10   8    13909.38    12340.29    315.16 o 
  10  10   8    14565.46    14534.77    417.42 o 
  12  10   8     6871.68     6606.80    268.19 o 
  14  10   8     8106.84     8430.06    315.28 o 
  16  10   8    27267.06    27009.02   1016.01 o 
  18  10   8    19610.79    17304.37    463.24 o 
  20  10   8     5014.83     5305.35    348.37 o 
  22  10   8       39.66       41.45    343.21 o 
  24  10   8      167.57        0.00    199.16 o 
 -23  11   8      742.31      811.66    187.79 o 
 -21  11   8     1055.06     1295.66    190.69 o 
 -19  11   8     6672.84     6448.03    439.84 o 
 -17  11   8    18532.87    18119.19    426.92 o 
 -15  11   8     9772.57     9635.14    320.37 o 
 -13  11   8       80.84       36.06    133.96 o 
 -11  11   8     1635.72     2023.08    152.37 o 
  -9  11   8      403.68      395.99    111.96 o 
  -7  11   8    12354.54    12585.00    236.19 o 
  -5  11   8    52302.92    50491.85    658.88 o 
  -3  11   8      854.56      723.15     99.07 o 
  -1  11   8    17148.04    15848.72    510.20 o 
   1  11   8    21251.91    21501.82    762.60 o 
   3  11   8     5354.99     5200.38    237.91 o 
   5  11   8     3155.34     3533.24    216.91 o 
   7  11   8    14886.47    13920.56    486.11 o 
   9  11   8     6692.21     7507.20    284.03 o 
  11  11   8      114.98      182.68    142.35 o 
  13  11   8    15278.95    14273.94    378.95 o 
  15  11   8     5099.99     5032.78    282.50 o 
  17  11   8     1737.04     1587.81    223.68 o 
  19  11   8     3318.23     3128.37    238.62 o 
  21  11   8     1051.20     1034.51    226.76 o 
  23  11   8       24.94       38.68    172.92 o 
 -24  12   8     3024.09     3700.67    373.90 o 
 -22  12   8     2116.23     2125.54    228.37 o 
 -20  12   8      677.09      694.15    171.58 o 
 -18  12   8        0.05       85.43    146.14 o 
 -16  12   8     1310.53     1476.24    183.90 o 
 -14  12   8      169.00       68.84    139.93 o 
 -12  12   8        6.78       77.52    144.18 o 
 -10  12   8      328.39      477.25    127.99 o 
  -8  12   8       14.43        0.00     68.46 o 
  -6  12   8     6696.33     7104.48    227.45 o 
  -4  12   8      809.17      917.07    108.06 o 
  -2  12   8     4582.25     4389.23    169.31 o 
   0  12   8    65989.48    63902.24   2212.21 o 
   2  12   8    68862.82    66824.48   3907.95 o 
   4  12   8    40210.87    40312.52   1957.57 o 
   6  12   8      733.14      680.15    149.37 o 
   8  12   8     1728.41     1494.66    180.99 o 
  10  12   8     1498.41     1176.86    165.77 o 
  12  12   8     1116.43     1084.51    174.85 o 
  14  12   8     4573.82     4779.91    269.13 o 
  16  12   8     9876.38     9718.55    339.53 o 
  18  12   8     4677.12     4512.21    279.77 o 
  20  12   8      164.41      169.74    161.02 o 
  22  12   8      656.18      736.99    228.43 o 
 -23  13   8     1210.19     1051.78    213.85 o 
 -21  13   8      731.99      668.76    182.56 o 
 -19  13   8     3253.11     3632.12    259.04 o 
 -17  13   8     1144.74     1450.43    196.17 o 
 -15  13   8      299.59      174.85    152.59 o 
 -13  13   8    16573.30    17710.12    676.35 o 
 -11  13   8    38734.16    39052.74    880.47 o 
  -9  13   8    19798.86    19163.76    491.76 o 
  -7  13   8     3608.12     3051.26    180.77 o 
  -5  13   8    29207.71    26701.42    563.05 o 
  -3  13   8     7475.08     7148.58    238.88 o 
  -1  13   8     7021.88     6815.96    192.07 o 
   1  13   8     4591.71     4428.37    249.92 o 
   3  13   8    11272.19    10673.17    467.97 o 
   5  13   8      850.57      895.02    165.98 o 
   7  13   8     4357.43     4007.05    244.76 o 
   9  13   8     1712.79     2011.45    193.20 o 
  11  13   8     2429.38     3044.13    230.31 o 
  13  13   8      492.37      360.38    168.47 o 
  15  13   8       83.60        0.00    145.18 o 
  17  13   8      117.75        0.00    149.52 o 
  19  13   8      348.26      396.17    159.50 o 
  21  13   8        7.13       79.06    197.03 o 
 -22  14   8      708.17      499.82    195.58 o 
 -20  14   8     1520.63     1520.42    212.70 o 
 -18  14   8      135.44       73.03    151.15 o 
 -16  14   8      506.90      360.85    166.59 o 
 -14  14   8     1970.58     2325.23    212.83 o 
 -12  14   8      548.30      579.76    173.09 o 
 -10  14   8      578.56      628.46    161.53 o 
  -8  14   8     1857.37     2093.11    167.48 o 
  -6  14   8     1959.88     1615.58    160.81 o 
  -4  14   8     3916.26     4221.44    181.44 o 
  -2  14   8     4372.24     4169.80    242.99 o 
   0  14   8     8016.76     8742.08    385.80 o 
   2  14   8     4806.37     4818.80    261.21 o 
   4  14   8      193.16      288.91    156.28 o 
   6  14   8      771.22      990.06    174.49 o 
   8  14   8       14.43        0.00    141.51 o 
  10  14   8    16086.32    15698.48    739.60 o 
  12  14   8    15768.92    17275.35   1046.38 o 
  14  14   8     9254.75     8971.74    382.80 o 
  16  14   8     3370.07     3363.33    251.88 o 
  18  14   8       84.64        0.00    149.93 o 
  20  14   8     1084.22      813.57    195.12 o 
 -19  15   8      554.07      644.46    183.98 o 
 -17  15   8      269.89       81.25    151.32 o 
 -15  15   8     2512.32     2739.92    230.64 o 
 -13  15   8     4466.11     4192.99    272.05 o 
 -11  15   8    13087.09    12575.98    681.42 o 
  -9  15   8     1959.80     2217.58    185.50 o 
  -7  15   8      117.97       18.61    116.15 o 
  -5  15   8      667.06      805.57    213.75 o 
  -3  15   8    15830.90    14837.14    402.09 o 
  -1  15   8      296.22      289.63    128.86 o 
   1  15   8     3317.96     3573.57    243.44 o 
   3  15   8     7904.60     7806.70    541.91 o 
   5  15   8    21736.81    19907.67   1264.58 o 
   7  15   8     2122.36     2564.73    215.19 o 
   9  15   8     4741.04     4806.32    285.68 o 
  11  15   8      718.60      811.18    242.57 o 
  13  15   8     1288.81     1375.66    200.84 o 
  15  15   8        2.05        0.00    160.74 o 
  17  15   8      111.92       90.92    156.65 o 
  19  15   8      180.02      309.64    176.03 o 
 -18  16   8     2401.65     2667.13    250.97 o 
 -16  16   8      370.44      539.99    175.22 o 
 -14  16   8     2138.05     1911.40    206.45 o 
 -12  16   8      481.16      487.19    162.87 o 
 -10  16   8       44.76        0.00    125.12 o 
  -8  16   8       65.23        0.00    120.49 o 
  -6  16   8      723.23     1070.57    200.37 o 
  -4  16   8     5969.27     6179.53    305.35 o 
  -2  16   8     3985.97     4287.02    261.57 o 
   0  16   8     1015.04      919.33    140.84 o 
   2  16   8       15.40        0.00    154.79 o 
   4  16   8      857.04      615.76    193.56 o 
   6  16   8      182.16      114.01    163.78 o 
   8  16   8     7454.16     8226.45    403.76 o 
  10  16   8    21053.23    20764.82   1247.79 o 
  12  16   8    18382.83    17371.75   1040.63 o 
  14  16   8     4667.64     4912.02    377.46 o 
  16  16   8      675.45      773.45    182.11 o 
  18  16   8     1313.30     1540.84    226.51 o 
 -17  17   8     3586.58     4231.00    295.49 o 
 -15  17   8      930.21     1064.15    268.54 o 
 -13  17   8      532.98      440.28    169.79 o 
 -11  17   8       12.56        0.00    138.53 o 
  -9  17   8      240.92      319.23    141.42 o 
  -7  17   8     3960.90     4648.10    290.45 o 
  -5  17   8    11063.35    11931.18    398.33 o 
  -3  17   8    11464.97    11389.33    386.71 o 
  -1  17   8     2370.58     2420.81    230.34 o 
   1  17   8      299.19       89.72    169.95 o 
   3  17   8     1675.99     2041.20    228.51 o 
   5  17   8     1655.49     1730.15    217.93 o 
   7  17   8     4033.20     3974.31    273.05 o 
   9  17   8     3822.63     3835.85    280.33 o 
  11  17   8     1228.45     1366.07    220.83 o 
  13  17   8      124.95      222.48    176.84 o 
  15  17   8      221.19       65.74    192.94 o 
 -16  18   8      427.87      579.83    192.45 o 
 -14  18   8        9.67        0.00    199.64 o 
 -12  18   8      769.26      645.53    181.21 o 
 -10  18   8      918.68      645.68    223.28 o 
  -8  18   8     1428.82     1343.85    218.53 o 
  -6  18   8     3415.93     3685.18    281.63 o 
  -4  18   8     4413.24     4906.12    321.45 o 
  -2  18   8     1848.81     2173.94    236.87 o 
   0  18   8      629.53      439.40    187.79 o 
   2  18   8     2437.27     2243.15    236.97 o 
   4  18   8      852.20      804.53    195.22 o 
   6  18   8      519.33      366.19    179.03 o 
   8  18   8      535.22      663.54    195.99 o 
  10  18   8     4222.10     4485.56    302.86 o 
  12  18   8     3499.23     3147.64    426.05 o 
  14  18   8      181.36      259.05    171.18 o 
 -13  19   8      262.46       81.01    222.67 o 
 -11  19   8      981.99     1104.42    261.06 o 
  -9  19   8       86.69        0.00    462.20 o 
  -7  19   8     6491.52     7087.18    354.86 o 
  -5  19   8    18558.42    19280.44    515.92 o 
  -3  19   8    24393.34    23289.01    543.69 o 
  -1  19   8     1250.70     1069.57    222.02 o 
   1  19   8     1995.06     1903.00    236.06 o 
   3  19   8     1958.11     1836.15    233.82 o 
   5  19   8      837.61      852.48    244.04 o 
   7  19   8      118.98        0.00    164.40 o 
   9  19   8      843.43      821.01    204.53 o 
  11  19   8      359.64      475.91    187.65 o 
 -10  20   8       42.79      206.44    244.25 o 
  -8  20   8      205.67       82.00    217.86 o 
  -6  20   8      304.99      493.24    200.40 o 
  -4  20   8      502.50      774.48    226.07 o 
  -2  20   8      169.69      169.69    202.27 o 
   0  20   8      168.30        6.85    206.23 o 
   2  20   8        2.45       51.84    229.87 o 
   4  20   8       59.85        0.00    178.84 o 
   6  20   8      247.92      191.12    174.29 o 
   8  20   8       41.39        0.00    166.87 o 
  -7  21   8     3222.66     3377.61    358.63 o 
  -5  21   8     7008.66     7440.71    382.67 o 
  -3  21   8     8508.14     8504.47    405.11 o 
  -1  21   8     1291.92     1034.20    223.69 o 
   1  21   8        2.88        0.00    175.55 o 
   3  21   8       37.44       75.87    181.70 o 
   5  21   8       39.44        0.00    184.11 o 
 -27   1   9     1856.41     1754.93    231.42 o 
 -25   1   9     1925.92     2118.15    176.97 o 
 -23   1   9      523.86      357.48    119.83 o 
 -21   1   9     1807.66     1668.27    163.80 o 
 -19   1   9       21.94      109.07    103.22 o 
 -17   1   9    25624.43    23649.43    741.26 o 
 -15   1   9   155500.92   146004.98   1515.10 o 
 -13   1   9   126604.19   119960.05    662.46 o 
 -11   1   9     9551.56    10489.64    202.54 o 
  -9   1   9    33752.41    31431.72    439.87 o 
  -7   1   9   139618.25   135548.25   2970.10 o 
  -5   1   9     4486.56     2914.04     91.69 o 
  -3   1   9    85377.90    89987.74   1108.99 o 
  -1   1   9   259715.97   328474.25   3153.88 o 
   1   1   9    98911.27    91486.59   2070.10 o 
   3   1   9    10707.73    16432.29    160.84 o 
   5   1   9    53674.46    32150.71   7172.29 o 
   7   1   9   162363.97   162791.78   3166.53 o 
   9   1   9    12147.34    12333.40    477.23 o 
  11   1   9     5384.87     5896.80    234.59 o 
  13   1   9    23402.64    22563.03    430.46 o 
  15   1   9    29930.36    29643.82    452.35 o 
  17   1   9    21963.38    22127.70    377.42 o 
  19   1   9    11015.88    10107.97    384.35 o 
  21   1   9       26.41        0.00    144.45 o 
  23   1   9      260.80      305.03    188.60 o 
  25   1   9     1766.08     2174.53    266.56 o 
 -28   2   9      834.76      933.85    203.26 o 
 -26   2   9       26.16        0.00    114.88 o 
 -24   2   9     2755.14     2392.97    217.68 o 
 -22   2   9     1393.41     1589.66    153.50 o 
 -20   2   9      199.38      241.11    111.41 o 
 -18   2   9       35.51        0.00     99.66 o 
 -16   2   9      290.28       66.11    104.82 o 
 -14   2   9      191.90      269.52    103.00 o 
 -12   2   9        8.99      201.95     83.09 o 
 -10   2   9    11051.27    12776.59    213.14 o 
  -8   2   9       52.34       83.05     61.11 o 
  -6   2   9     5250.14     5850.81    202.13 o 
  -4   2   9    77264.66    65506.59   1105.02 o 
  -2   2   9   160753.33   172921.56   4066.02 o 
   0   2   9    66705.65    51127.29    876.42 o 
   2   2   9   101536.44    93320.09   2168.45 o 
   4   2   9      740.08     1079.74     73.86 o 
   6   2   9    38305.83    48074.68    531.10 o 
   8   2   9     1700.93     1560.72    187.89 o 
  10   2   9      282.63      412.91    102.74 o 
  12   2   9    51136.02    48027.22    621.61 o 
  14   2   9    52180.59    49519.33   1411.30 o 
  16   2   9    24644.84    22853.65    382.15 o 
  18   2   9      414.56      491.77    134.04 o 
  20   2   9     5555.54     5505.66    302.90 o 
  22   2   9     6570.66     7246.83    470.97 o 
  24   2   9     1554.32     1787.47    244.15 o 
  26   2   9        5.82       35.55    192.99 o 
 -27   3   9     2615.18     2924.56    239.11 o 
 -25   3   9     7209.25     6276.00    989.15 o 
 -23   3   9     6709.93     6171.28    518.21 o 
 -21   3   9     2032.75     2017.38    160.12 o 
 -19   3   9       29.72        0.00     99.75 o 
 -17   3   9     2969.40     2931.92    168.75 o 
 -15   3   9     6128.67     7109.27    218.45 o 
 -13   3   9    20368.81    20649.75    344.60 o 
 -11   3   9    12797.43    12171.01    181.17 o 
  -9   3   9     9038.25     9711.44    174.19 o 
  -7   3   9    15588.65    15078.65    474.39 o 
  -5   3   9    12386.86    13432.16    176.13 o 
  -3   3   9      292.95      271.82     53.16 o 
  -1   3   9    14904.79    19842.30    309.16 o 
   1   3   9     2460.93     3345.60     98.95 o 
   3   3   9    97169.71   111206.88   2268.98 o 
   5   3   9    67741.66    60993.75    487.13 o 
   7   3   9     2873.32     2048.90    105.95 o 
   9   3   9     1274.74     1195.36     97.78 o 
  11   3   9     7439.04     8196.70    323.53 o 
  13   3   9       44.29      321.70    168.63 o 
  15   3   9    10191.28    10774.94    287.06 o 
  17   3   9    11970.97    12950.41    339.24 o 
  19   3   9     6589.31     7006.39    342.60 o 
  21   3   9        6.86       16.42    158.96 o 
  23   3   9      102.16       92.46    176.25 o 
  25   3   9       13.05       41.84    178.89 o 
 -28   4   9      187.31      162.65    158.39 o 
 -26   4   9      388.73      475.48    161.79 o 
 -24   4   9     5792.64     6328.52    302.37 o 
 -22   4   9     8017.44     7621.37    933.07 o 
 -20   4   9     1574.83     1565.46    149.05 o 
 -18   4   9     1200.82     1119.59    131.98 o 
 -16   4   9     5652.56     5009.28    197.56 o 
 -14   4   9    22783.01    23825.40    604.22 o 
 -12   4   9    23502.06    24436.74    289.69 o 
 -10   4   9    20942.75    21817.20    256.00 o 
  -8   4   9    13195.04    15990.86    287.31 o 
  -6   4   9       96.39      408.90     81.34 o 
  -4   4   9   108401.60   108785.35   2171.33 o 
  -2   4   9   187195.47   197927.41   6106.26 o 
   0   4   9   152227.00   147208.09   3639.81 o 
   2   4   9    91592.15   108307.02   3251.09 o 
   4   4   9     4846.47     5031.63    330.49 o 
   6   4   9    40196.45    45078.95    707.99 o 
   8   4   9    28701.00    26699.51    315.31 o 
  10   4   9      434.06      362.80     70.99 o 
  12   4   9    33972.81    28759.33    387.05 o 
  14   4   9    55667.46    52581.48    843.66 o 
  16   4   9    26578.95    24904.37    409.24 o 
  18   4   9     1681.98     1458.52    161.06 o 
  20   4   9     4508.93     5084.95    326.54 o 
  22   4   9     2878.54     3383.43    294.54 o 
  24   4   9      307.71      362.31    189.68 o 
  26   4   9      589.40      579.48    345.71 o 
 -27   5   9      278.57      221.59    159.09 o 
 -25   5   9     1658.45     1927.93    207.66 o 
 -23   5   9    12601.85    11306.79    447.56 o 
 -21   5   9     8152.54     7090.88   1653.62 o 
 -19   5   9      141.90      175.60    110.74 o 
 -17   5   9     8345.38     7539.79    491.04 o 
 -15   5   9    22567.96    19414.12    460.21 o 
 -13   5   9     8838.19     8589.33    224.49 o 
 -11   5   9    24270.33    25021.99    360.78 o 
  -9   5   9    54743.88    53233.44   1108.67 o 
  -7   5   9    17602.55    15955.47   1226.01 o 
  -5   5   9     4453.03     4492.53    124.53 o 
  -3   5   9      453.10      355.30     58.00 o 
  -1   5   9     6513.36     7752.13    140.36 o 
   1   5   9    26603.33    24870.35    481.40 o 
   3   5   9    26413.35    25702.91    629.53 o 
   5   5   9      133.26       55.76     55.31 o 
   7   5   9     9828.26    12654.93    249.50 o 
   9   5   9     6638.72     7604.64    165.68 o 
  11   5   9     5188.22     4421.74    150.22 o 
  13   5   9     1676.23     1425.89    144.51 o 
  15   5   9     4936.03     4331.41    222.00 o 
  17   5   9     8994.23     9006.37    285.95 o 
  19   5   9     7303.81     8305.29    464.71 o 
  21   5   9     5887.33     6037.78    353.37 o 
  23   5   9      157.18       15.10    171.72 o 
  25   5   9       99.27       10.02    185.37 o 
 -26   6   9     2551.38     2262.63    222.38 o 
 -24   6   9     1379.00     1150.69    182.50 o 
 -22   6   9     1033.29      611.89    168.85 o 
 -20   6   9      631.56      392.63    208.47 o 
 -18   6   9      100.75        0.00    103.45 o 
 -16   6   9     3678.22     3714.82    192.54 o 
 -14   6   9    27839.95    28415.40    779.79 o 
 -12   6   9    53851.50    53344.00   1008.84 o 
 -10   6   9    79500.09    86954.67    827.49 o 
  -8   6   9    14899.35    15425.52    778.23 o 
  -6   6   9     1832.44     1625.17    219.41 o 
  -4   6   9      271.76      370.84     66.89 o 
  -2   6   9    33761.19    33458.95    947.70 o 
   0   6   9    64377.66    67964.30   2071.69 o 
   2   6   9    70240.10    69684.72   4616.05 o 
   4   6   9    27794.42    26186.84   1771.79 o 
   6   6   9    50698.88    60741.20   1529.16 o 
   8   6   9     3825.12     4147.70    200.68 o 
  10   6   9     3276.20     2507.11    126.23 o 
  12   6   9    10028.79     8581.03    254.53 o 
  14   6   9    14210.30    12926.10    311.68 o 
  16   6   9     5484.05     5823.63    246.66 o 
  18   6   9     1672.41     1560.66    203.70 o 
  20   6   9       59.56       27.63    179.79 o 
  22   6   9        4.77      133.86    183.28 o 
  24   6   9       32.86      147.41    183.28 o 
 -25   7   9       90.93       20.19    138.78 o 
 -23   7   9     3431.90     3269.38    233.99 o 
 -21   7   9     9907.04     9856.59    334.83 o 
 -19   7   9     1248.26     1443.00    177.05 o 
 -17   7   9     6487.12     6050.38    568.30 o 
 -15   7   9    53941.21    50601.84   1506.03 o 
 -13   7   9    17858.81    17358.63    557.21 o 
 -11   7   9    28390.96    30022.75    406.42 o 
  -9   7   9    59149.14    62284.97    486.37 o 
  -7   7   9    62743.96    62824.64    436.66 o 
  -5   7   9     8684.41     8617.91    195.00 o 
  -3   7   9    30482.16    31267.58    732.58 o 
  -1   7   9    18776.40    16860.28   1467.12 o 
   1   7   9    69736.59    80080.39   2349.97 o 
   3   7   9    13895.97    15445.52    642.91 o 
   5   7   9     6671.90     7389.04    208.65 o 
   7   7   9     1124.64     1073.12    126.29 o 
   9   7   9     3542.27     2980.37    251.36 o 
  11   7   9      391.40      484.14    120.99 o 
  13   7   9     1162.55      809.54    134.93 o 
  15   7   9      159.07      107.17    119.12 o 
  17   7   9      119.00       95.42    131.87 o 
  19   7   9      648.02      621.77    154.40 o 
  21   7   9     3846.46     3499.03    447.17 o 
  23   7   9      767.44      897.09    221.41 o 
  25   7   9      136.96        2.68    182.04 o 
 -26   8   9     1139.10     1148.26    198.28 o 
 -24   8   9        1.48        5.07    143.78 o 
 -22   8   9     3669.68     4146.31    262.93 o 
 -20   8   9     1377.72     1178.50    178.26 o 
 -18   8   9     3804.58     3062.64    224.38 o 
 -16   8   9     4965.03     5281.49    428.31 o 
 -14   8   9     8855.65     9680.38    414.98 o 
 -12   8   9    32262.36    32292.51    588.67 o 
 -10   8   9    43484.71    44361.31    435.86 o 
  -8   8   9    21350.93    22770.92    276.29 o 
  -6   8   9    34168.52    32944.09    441.03 o 
  -4   8   9     4004.54     4614.07    168.05 o 
  -2   8   9       96.60       39.55     65.43 o 
   0   8   9    31976.23    34951.82   1519.41 o 
   2   8   9    22756.46    22876.46    817.92 o 
   4   8   9   174302.25   186455.58   5048.51 o 
   6   8   9   110686.67   119974.23   3360.61 o 
   8   8   9   100767.48   101066.52   2156.86 o 
  10   8   9    14293.01    14053.16    320.40 o 
  12   8   9     1191.34     1038.22    144.97 o 
  14   8   9     1661.74     2178.39    179.31 o 
  16   8   9      401.66      342.83    138.53 o 
  18   8   9     1030.27     1352.46    178.18 o 
  20   8   9     5345.35     5169.81    564.92 o 
  22   8   9      717.59      566.97    199.78 o 
  24   8   9      730.23      742.90    223.01 o 
 -25   9   9     1296.53     1333.25    205.11 o 
 -23   9   9       69.22       99.58    151.74 o 
 -21   9   9     1323.59     1353.68    188.30 o 
 -19   9   9      186.52        0.00    136.87 o 
 -17   9   9    17809.89    16906.25    398.77 o 
 -15   9   9     4670.10     5468.96    281.70 o 
 -13   9   9    16125.66    16420.21    551.42 o 
 -11   9   9     1066.60      945.24    110.84 o 
  -9   9   9     2886.84     3215.28    173.22 o 
  -7   9   9       98.22      390.03     92.04 o 
  -5   9   9    24166.52    26494.87    375.80 o 
  -3   9   9    66380.23    61759.23   1240.87 o 
  -1   9   9    25187.74    25880.18    815.75 o 
   1   9   9     6810.46     6484.98    181.01 o 
   3   9   9    14812.29    16198.58    485.30 o 
   5   9   9    72264.95    70650.04   2087.76 o 
   7   9   9     2541.46     2992.70    202.14 o 
   9   9   9    12465.19    11753.14    305.86 o 
  11   9   9     1343.26      900.89    141.56 o 
  13   9   9     8400.91     8543.21    281.50 o 
  15   9   9    13251.97    13306.52    381.82 o 
  17   9   9    19139.50    19049.20    420.12 o 
  19   9   9     7322.70     8093.31    313.68 o 
  21   9   9      860.75     1037.26    234.31 o 
  23   9   9      152.22        3.25    175.65 o 
 -24  10   9      586.20      590.04    179.06 o 
 -22  10   9       24.34        1.53    146.66 o 
 -20  10   9       39.11        0.00    136.29 o 
 -18  10   9     2749.93     3308.96    230.33 o 
 -16  10   9    11274.40    10644.34    335.95 o 
 -14  10   9     8829.68     8627.97    300.91 o 
 -12  10   9       22.09        0.00    104.08 o 
 -10  10   9     2970.07     2997.93    154.22 o 
  -8  10   9    19469.26    20645.49    284.04 o 
  -6  10   9    26938.51    23855.09    293.75 o 
  -4  10   9    13512.47    13391.24    226.06 o 
  -2  10   9     1427.85     1624.69    112.67 o 
   0  10   9    15223.43    16874.75    516.82 o 
   2  10   9      305.68      151.25     90.19 o 
   4  10   9     2112.45     2307.46    173.87 o 
   6  10   9    78875.98    71657.61   2237.93 o 
   8  10   9    13905.11    12588.93    524.23 o 
  10  10   9     7385.24     7269.03    276.23 o 
  12  10   9     4625.93     4912.20    247.45 o 
  14  10   9    27192.08    28010.00    747.01 o 
  16  10   9     2060.34     2004.44    206.32 o 
  18  10   9     1739.70     2054.90    219.28 o 
  20  10   9     4150.56     4441.26    334.42 o 
  22  10   9     1945.39     2386.49    272.73 o 
 -23  11   9     2225.41     2369.02    229.64 o 
 -21  11   9     1791.81     1656.02    206.18 o 
 -19  11   9     1353.82     1185.58    187.12 o 
 -17  11   9       12.66      211.06    170.50 o 
 -15  11   9      340.33      456.25    149.38 o 
 -13  11   9        6.05        7.66    133.86 o 
 -11  11   9     1764.55     2273.35    169.20 o 
  -9  11   9     3388.26     3454.09    163.53 o 
  -7  11   9    17071.49    17845.29    272.91 o 
  -5  11   9    37690.42    38346.49    745.55 o 
  -3  11   9     5705.21     5036.97    164.38 o 
  -1  11   9     4331.24     4407.83    158.38 o 
   1  11   9    51451.87    49041.83   1820.40 o 
   3  11   9    53361.31    55050.86   2615.84 o 
   5  11   9    15758.33    14145.89    783.74 o 
   7  11   9     3219.60     3492.90    219.20 o 
   9  11   9    20834.71    20918.39    588.05 o 
  11  11   9      808.02      927.43    181.99 o 
  13  11   9      146.57      338.18    154.88 o 
  15  11   9    10215.73     9707.65    488.94 o 
  17  11   9    12730.76    12754.19    383.59 o 
  19  11   9     2513.63     2756.04    230.79 o 
  21  11   9     1106.18      883.00    229.27 o 
  23  11   9      118.03      199.71    195.26 o 
 -22  12   9        0.57        0.00    154.88 o 
 -20  12   9     5349.98     5331.61    303.65 o 
 -18  12   9     8133.80     7971.54    319.08 o 
 -16  12   9     2502.49     2457.10    212.49 o 
 -14  12   9      198.89      145.26    139.09 o 
 -12  12   9    12459.50    13605.57    361.46 o 
 -10  12   9     9997.69     9094.95    276.62 o 
  -8  12   9     4053.38     4201.56    186.06 o 
  -6  12   9    27960.78    25884.88    480.39 o 
  -4  12   9    22698.52    22947.56    428.41 o 
  -2  12   9     3584.22     3510.86    161.19 o 
   0  12   9     3812.55     4520.15    166.14 o 
   2  12   9     8934.66     7632.46    463.12 o 
   4  12   9     2067.02     1822.80    175.09 o 
   6  12   9     3390.99     3123.97    213.28 o 
   8  12   9    20260.19    18662.01    513.36 o 
  10  12   9       17.42        0.00    129.37 o 
  12  12   9      368.04        0.00    142.45 o 
  14  12   9     1059.79     1062.92    182.48 o 
  16  12   9      922.67      798.84    196.70 o 
  18  12   9     1008.60      658.60    175.92 o 
  20  12   9      860.78     1082.75    194.97 o 
  22  12   9        9.20       26.82    194.25 o 
 -21  13   9     3831.48     4232.68    283.98 o 
 -19  13   9     3233.12     3350.86    246.09 o 
 -17  13   9       24.79        0.00    140.43 o 
 -15  13   9      337.03      144.67    149.32 o 
 -13  13   9     1113.80     1113.08    183.61 o 
 -11  13   9     1057.06     1348.11    184.49 o 
  -9  13   9     1963.64     1553.88    160.48 o 
  -7  13   9     7121.43     6111.68    208.46 o 
  -5  13   9     9063.39     8814.22    225.86 o 
  -3  13   9      534.25      816.61    112.13 o 
  -1  13   9    22633.71    23425.10   1219.28 o 
   1  13   9    23397.33    22245.05   1566.72 o 
   3  13   9     3260.39     3446.06    227.05 o 
   5  13   9       16.25        0.00    126.50 o 
   7  13   9        3.21      264.71    210.60 o 
   9  13   9     2389.71     2546.81    249.55 o 
  11  13   9     3085.96     2868.75    220.71 o 
  13  13   9     2924.23     2871.86    221.75 o 
  15  13   9     3181.57     3038.18    230.78 o 
  17  13   9     1732.00     1614.41    208.25 o 
  19  13   9     1403.59     1578.93    244.61 o 
  21  13   9      745.84      766.96    235.58 o 
 -20  14   9     3118.18     2974.98    289.06 o 
 -18  14   9     1959.97     1499.88    206.61 o 
 -16  14   9       73.26        0.00    145.90 o 
 -14  14   9    14174.67    14148.52    662.36 o 
 -12  14   9    13877.58    14567.23    457.10 o 
 -10  14   9    15328.23    15333.19    342.13 o 
  -8  14   9     1298.18     1414.42    186.22 o 
  -6  14   9     1492.59     1631.72    162.82 o 
  -4  14   9    28853.60    27720.19    366.56 o 
  -2  14   9     1752.95     1601.53    152.21 o 
   0  14   9      426.01      221.84    117.42 o 
   2  14   9      989.43      972.51    163.97 o 
   4  14   9     7314.42     6252.85    354.89 o 
   6  14   9     2213.66     2349.94    279.91 o 
   8  14   9       17.02      108.49    149.95 o 
  10  14   9      535.88      589.97    171.88 o 
  12  14   9      285.77      262.05    159.94 o 
  14  14   9     2408.75     1993.69    218.38 o 
  16  14   9      392.18      263.53    159.89 o 
  18  14   9        5.72        0.00    147.42 o 
  20  14   9        5.81      155.92    170.71 o 
 -19  15   9     2296.80     2384.83    239.49 o 
 -17  15   9     2369.50     2527.41    234.51 o 
 -15  15   9      102.33        0.00    148.99 o 
 -13  15   9     1637.77     1836.06    205.29 o 
 -11  15   9     4101.08     4617.82    497.58 o 
  -9  15   9     7536.37     6720.92    260.23 o 
  -7  15   9     4739.83     4396.96    226.60 o 
  -5  15   9     1262.96     1013.57    143.81 o 
  -3  15   9      359.53      245.34    125.31 o 
  -1  15   9     1651.00     1943.03    165.60 o 
   1  15   9      734.35      539.10    207.14 o 
   3  15   9    12586.08    12309.38    571.23 o 
   5  15   9     2119.86     1778.02    270.59 o 
   7  15   9       63.42      220.97    163.48 o 
   9  15   9    10245.98     9767.34    360.26 o 
  11  15   9    15798.84    15501.28   1065.05 o 
  13  15   9     9778.12    10113.46    582.18 o 
  15  15   9      192.99      198.33    166.89 o 
  17  15   9        6.89       13.72    159.64 o 
  19  15   9      196.07      113.61    177.94 o 
 -18  16   9      402.29       43.26    170.87 o 
 -16  16   9      655.53      624.11    183.90 o 
 -14  16   9      430.89      485.75    162.09 o 
 -12  16   9     2092.76     2022.04    277.61 o 
 -10  16   9      152.72        0.00    137.57 o 
  -8  16   9     1748.89     1620.98    169.69 o 
  -6  16   9      629.52      488.82    175.93 o 
  -4  16   9     5394.54     4929.99    286.13 o 
  -2  16   9       10.20        7.84    148.36 o 
   0  16   9      764.29      513.29    139.21 o 
   2  16   9     4051.08     3724.81    256.19 o 
   4  16   9    13334.53    12414.02    637.50 o 
   6  16   9    17543.65    14791.87    965.10 o 
   8  16   9    11919.21    11641.02    807.88 o 
  10  16   9     8501.95     8708.06    584.55 o 
  12  16   9      192.29      239.30    183.35 o 
  14  16   9      342.54      317.87    181.93 o 
  16  16   9      448.70      381.81    243.03 o 
 -17  17   9      750.65      642.46    188.80 o 
 -15  17   9      306.80       82.30    152.72 o 
 -13  17   9      171.21      170.54    160.46 o 
 -11  17   9      222.05        0.00    167.96 o 
  -9  17   9       26.74       72.50    126.47 o 
  -7  17   9      394.96      409.65    179.36 o 
  -5  17   9     6832.53     7614.19    361.73 o 
  -3  17   9     4900.44     5538.40    308.70 o 
  -1  17   9     2711.06     3406.98    323.00 o 
   1  17   9     1537.45     1160.49    164.48 o 
   3  17   9     1974.25     2187.81    231.26 o 
   5  17   9     1676.80     1253.25    214.95 o 
   7  17   9      399.77      568.65    179.26 o 
   9  17   9    11925.98    11610.09    510.49 o 
  11  17   9    12285.67    11664.47    789.96 o 
  13  17   9     3400.06     3380.70    434.30 o 
  15  17   9       31.55        0.00    167.78 o 
 -14  18   9      186.32       82.20    154.06 o 
 -12  18   9      376.41      449.79    167.37 o 
 -10  18   9      239.86      230.89    205.86 o 
  -8  18   9      637.77      760.19    188.16 o 
  -6  18   9    15287.26    14771.22    449.57 o 
  -4  18   9    22300.19    22204.72    565.42 o 
  -2  18   9    11715.25    11077.15    450.69 o 
   0  18   9        8.93        0.00    163.88 o 
   2  18   9      631.12      581.15    199.27 o 
   4  18   9     1283.91      857.29    197.25 o 
   6  18   9      825.94      786.46    198.73 o 
   8  18   9     3478.73     3334.14    273.85 o 
  10  18   9     2418.70     2458.85    244.73 o 
  12  18   9       10.94      161.67    168.59 o 
  14  18   9      119.07      117.27    175.40 o 
 -13  19   9        3.96       24.35    214.96 o 
 -11  19   9      190.62        0.00    196.79 o 
  -9  19   9       63.38        0.00    210.71 o 
  -7  19   9        1.21        0.00    182.21 o 
  -5  19   9       89.75      397.15    202.30 o 
  -3  19   9     1480.52     1958.24    247.90 o 
  -1  19   9        0.42      119.13    177.18 o 
   1  19   9      625.77      840.12    230.50 o 
   3  19   9      751.71      562.32    199.47 o 
   5  19   9     1165.15     1010.52    204.87 o 
   7  19   9       42.95      149.61    179.51 o 
   9  19   9      840.37      369.91    193.68 o 
  11  19   9     1184.36     1066.73    210.73 o 
 -10  20   9     1687.39     1352.74    281.66 o 
  -8  20   9      374.55      457.45    200.82 o 
  -6  20   9     7103.08     7622.48    381.23 o 
  -4  20   9    17627.17    18280.84    523.01 o 
  -2  20   9     7176.50     7464.17    373.76 o 
   0  20   9       69.32        0.00    174.06 o 
   2  20   9     1275.14     1384.12    222.11 o 
   4  20   9      654.56      686.75    203.42 o 
   6  20   9      278.38      114.59    180.96 o 
   8  20   9     1698.34     1583.36    338.36 o 
  -5  21   9     1154.80     1680.20    254.41 o 
  -3  21   9      276.50      382.68    206.64 o 
  -1  21   9        1.88        0.00    188.92 o 
   1  21   9      659.27      794.13    211.41 o 
   3  21   9      394.01      426.84    202.08 o 
 -28   0  10     1380.92     1103.34    313.15 o 
 -26   0  10     2342.61     2440.03    378.28 o 
 -24   0  10       38.29        0.00    150.45 o 
 -22   0  10      697.65      584.19    178.70 o 
 -20   0  10     1526.39     1357.34    198.95 o 
 -18   0  10     6507.55     6706.03    387.05 o 
 -16   0  10   135956.94   131495.75   2961.10 o 
 -14   0  10   231984.83   223257.06   1328.32 o 
 -12   0  10    92389.52    78428.06    735.06 o 
 -10   0  10     7924.84     7782.80    248.10 o 
  -8   0  10   134094.84   151071.80   5414.92 o 
  -6   0  10    46104.32    46404.26   1291.41 o 
  -4   0  10    82874.12    78934.94   2984.91 o 
  -2   0  10   291224.34   276833.44   1788.69 o 
   0   0  10   219958.58   206886.67   1473.04 o 
   2   0  10    29461.33    33515.71    301.85 o 
   4   0  10    19481.85    15578.05    742.78 o 
   6   0  10   109175.45   104265.03   1009.58 o 
   8   0  10    19198.51    15371.70    400.83 o 
  10   0  10     1518.84     1901.42    222.96 o 
  12   0  10     2108.41     2407.47    250.52 o 
  14   0  10    13806.76    11573.87    493.52 o 
  16   0  10    23479.21    23350.66    698.94 o 
  18   0  10    13822.02    14585.08    608.76 o 
  20   0  10      135.74        0.00    187.89 o 
  22   0  10     2105.45     2249.64    350.72 o 
  24   0  10       81.75        0.00    240.50 o 
  26   0  10     4866.37     5779.42    551.14 o 
 -27   1  10      379.38      318.39    136.11 o 
 -25   1  10        0.17        0.00    117.52 o 
 -23   1  10      613.53      514.66    155.08 o 
 -21   1  10       30.30       91.47    105.83 o 
 -19   1  10        0.64        0.00     98.19 o 
 -17   1  10       31.64       89.22    111.09 o 
 -15   1  10        4.30      223.56    145.51 o 
 -13   1  10        1.53      171.96    104.14 o 
 -11   1  10       88.46       33.95     74.74 o 
  -9   1  10     2431.74     2778.94    123.89 o 
  -7   1  10     5107.34     4452.39    146.08 o 
  -5   1  10    17027.74    18757.66    242.56 o 
  -3   1  10    42306.67    54745.67    473.03 o 
  -1   1  10   106068.89   123592.35   3157.84 o 
   1   1  10    43582.14    53223.06   1167.55 o 
   3   1  10     3003.92     3943.46    146.08 o 
   5   1  10     7859.20     6096.19    127.72 o 
   7   1  10     5916.94     7898.69    335.95 o 
   9   1  10       58.93      101.12     80.59 o 
  11   1  10    15225.30    14599.25    326.79 o 
  13   1  10    21011.24    21017.77    421.59 o 
  15   1  10    14819.75    15031.06    320.36 o 
  17   1  10     2101.79     2602.08    182.57 o 
  19   1  10      205.31      471.06    170.94 o 
  21   1  10     1919.99     2215.03    261.79 o 
  23   1  10     1544.71     1536.51    229.28 o 
  25   1  10        1.89       58.45    173.33 o 
 -28   2  10     2291.02     2624.70    420.59 o 
 -26   2  10     3046.21     2860.45    456.69 o 
 -24   2  10     1825.51     2210.08    185.65 o 
 -22   2  10       11.77        0.00    105.18 o 
 -20   2  10       37.29        1.54    102.08 o 
 -18   2  10     2676.10     3045.65    178.28 o 
 -16   2  10    41807.48    42527.18    608.04 o 
 -14   2  10    80218.28    76707.05    611.45 o 
 -12   2  10    48698.67    49978.80    528.13 o 
 -10   2  10      290.56      163.19     81.00 o 
  -8   2  10    35719.35    38586.82    534.07 o 
  -6   2  10    27865.82    28526.23    564.08 o 
  -4   2  10    35467.93    36520.73    333.39 o 
  -2   2  10   165214.50   170175.92   2634.12 o 
   0   2  10   212166.89   218368.30   3545.69 o 
   2   2  10    41991.83    51321.43    996.54 o 
   4   2  10     7065.03     4815.77    114.34 o 
   6   2  10     4241.90     4091.90    171.14 o 
   8   2  10     2298.52     2187.24    125.72 o 
  10   2  10    21170.16    20019.26    357.83 o 
  12   2  10    15625.05    15166.92    604.49 o 
  14   2  10     1520.59     1561.96    146.96 o 
  16   2  10    11315.83    10435.90    284.26 o 
  18   2  10     5481.79     4974.42    232.69 o 
  20   2  10      143.47        0.00    144.30 o 
  22   2  10     2484.05     2721.03    266.56 o 
  24   2  10       62.62      206.99    176.48 o 
  26   2  10     2100.13     2266.21    280.56 o 
 -27   3  10      424.38      592.93    168.13 o 
 -25   3  10      562.99      491.65    156.57 o 
 -23   3  10     2103.63     2051.76    181.16 o 
 -21   3  10      416.80      417.31    119.85 o 
 -19   3  10      864.85      754.20    135.60 o 
 -17   3  10       55.08       43.59    103.39 o 
 -15   3  10      200.65      408.27    106.95 o 
 -13   3  10        3.26        0.00     87.84 o 
 -11   3  10       90.96        0.00     61.66 o 
  -9   3  10    15875.77    22725.72    339.84 o 
  -7   3  10    13784.11    11365.00    274.00 o 
  -5   3  10     1383.61     1218.48     82.72 o 
  -3   3  10    85040.68    81178.19   3315.92 o 
  -1   3  10   374010.69   431570.50  13037.54 o 
   1   3  10   222476.95   248557.75   5663.22 o 
   3   3  10     5338.95     6464.21    164.05 o 
   5   3  10     7711.31     4219.46    130.68 o 
   7   3  10    24931.18    25258.70    810.34 o 
   9   3  10       73.80      127.34     64.54 o 
  11   3  10    39065.70    38960.28    426.66 o 
  13   3  10    87474.24    83233.80    648.97 o 
  15   3  10    73835.07    74118.83   4624.54 o 
  17   3  10    10440.46    10794.27    303.39 o 
  19   3  10       94.22      157.16    206.68 o 
  21   3  10     2787.89     3132.18    273.65 o 
  23   3  10      439.89      572.77    200.91 o 
  25   3  10       52.56       55.11    255.53 o 
 -26   4  10     2522.84     2547.04    230.26 o 
 -24   4  10     7504.87     7905.39    320.70 o 
 -22   4  10     7939.02     7666.93    655.52 o 
 -20   4  10     1702.00     1427.06    142.31 o 
 -18   4  10      262.93      250.67    109.25 o 
 -16   4  10       41.28        0.00    100.48 o 
 -14   4  10      697.85      509.96    134.57 o 
 -12   4  10     1115.47     1166.79     91.42 o 
 -10   4  10    25449.46    24668.24    343.11 o 
  -8   4  10    34450.87    39056.22    606.19 o 
  -6   4  10      203.64      274.77     58.66 o 
  -4   4  10      137.58       69.00     80.80 o 
  -2   4  10    10887.21    14098.53    659.92 o 
   0   4  10     5731.43     4650.94    196.54 o 
   2   4  10    52408.21    54391.18   1487.17 o 
   4   4  10    13402.20     9806.29    310.66 o 
   6   4  10    10341.62    15001.59    510.61 o 
   8   4  10       31.32      186.93     76.66 o 
  10   4  10    12616.63    10766.42    199.46 o 
  12   4  10    12390.72    11994.07    280.57 o 
  14   4  10     1986.92     2616.83    312.11 o 
  16   4  10     7628.36     7414.11    264.49 o 
  18   4  10     9537.24     8850.01    326.36 o 
  20   4  10     2272.22     2323.90    235.10 o 
  22   4  10       55.78        0.00    164.29 o 
  24   4  10      159.95      108.97    171.83 o 
  26   4  10        5.71      104.73    191.90 o 
 -27   5  10        1.04        0.00    146.32 o 
 -25   5  10     1626.92     1969.54    208.46 o 
 -23   5  10     1444.60     1776.97    195.46 o 
 -21   5  10       29.41        0.00    131.62 o 
 -19   5  10      918.53      641.62    126.88 o 
 -17   5  10       18.74        0.00    114.62 o 
 -15   5  10    10315.01    10431.27    271.19 o 
 -13   5  10    23764.06    22344.77    339.91 o 
 -11   5  10    25754.81    23272.88    420.61 o 
  -9   5  10     2660.26     2143.22    706.89 o 
  -7   5  10     2975.79     3128.97    121.02 o 
  -5   5  10     1250.84     1433.65     82.62 o 
  -3   5  10    57841.12    54389.76   1478.81 o 
  -1   5  10   100646.81    91660.16   3000.58 o 
   1   5  10    26547.74    24625.05    712.04 o 
   3   5  10    40108.34    37533.90    827.97 o 
   5   5  10     3828.63     4514.67    215.61 o 
   7   5  10     1969.72     2706.12    136.89 o 
   9   5  10      288.89      726.51    139.94 o 
  11   5  10    21189.83    20737.32    351.47 o 
  13   5  10    60023.66    55691.93   1019.65 o 
  15   5  10    25756.65    23745.63    589.09 o 
  17   5  10    10392.69    10560.74    369.88 o 
  19   5  10      102.97      279.66    165.81 o 
  21   5  10       93.37       44.93    168.26 o 
  23   5  10       70.14        0.00    175.34 o 
  25   5  10     1621.46     1707.13    256.56 o 
 -26   6  10      199.25      231.68    156.52 o 
 -24   6  10     3439.59     3569.41    248.73 o 
 -22   6  10     7819.39     8468.74    324.86 o 
 -20   6  10     1712.12     1184.96    173.92 o 
 -18   6  10     4440.03     3623.79    225.99 o 
 -16   6  10    29036.09    26108.13    805.11 o 
 -14   6  10    14879.46    15068.20    291.15 o 
 -12   6  10       35.30      110.36    100.79 o 
 -10   6  10    54209.63    54769.12    600.35 o 
  -8   6  10    90533.09    94002.80   1219.28 o 
  -6   6  10    68878.31    68996.86    974.47 o 
  -4   6  10     2525.10     3155.13    122.05 o 
  -2   6  10    12288.04    10136.67    387.63 o 
   0   6  10    25049.99    25462.10    906.33 o 
   2   6  10     4150.15     4868.80    171.73 o 
   4   6  10    16419.66    18259.11    566.51 o 
   6   6  10    12270.11    10773.45    287.82 o 
   8   6  10     3095.15     3509.20    241.54 o 
  10   6  10     4386.72     4346.62    164.52 o 
  12   6  10     1168.31     1021.74    136.96 o 
  14   6  10       37.20       79.33    116.65 o 
  16   6  10     4659.96     4742.00    228.18 o 
  18   6  10     5092.37     5140.59    243.70 o 
  20   6  10     4428.75     4791.23    325.71 o 
  22   6  10     1839.05     2594.37    277.22 o 
  24   6  10      451.23      473.21    209.91 o 
 -25   7  10        2.36       65.24    146.69 o 
 -23   7  10      509.85      356.65    155.69 o 
 -21   7  10     7324.22     6782.90    388.27 o 
 -19   7  10    17625.61    18613.19    417.46 o 
 -17   7  10     2479.10     2424.74    173.79 o 
 -15   7  10        4.30       11.47    117.71 o 
 -13   7  10    23422.05    20732.29    462.47 o 
 -11   7  10    18687.71    18327.63    296.63 o 
  -9   7  10     7174.96     7209.79    207.41 o 
  -7   7  10     2857.04     1805.31    385.57 o 
  -5   7  10     2944.82     3455.33    133.43 o 
  -3   7  10    21328.52    20464.78    639.81 o 
  -1   7  10     4149.38     3654.87    131.58 o 
   1   7  10    50904.44    47331.03   1469.37 o 
   3   7  10    69592.45    64994.24   2464.00 o 
   5   7  10    74622.07    70170.45   2174.24 o 
   7   7  10    81369.29    79410.54   2137.72 o 
   9   7  10    32291.68    29309.65    674.13 o 
  11   7  10    12277.99    12461.13    299.50 o 
  13   7  10     9333.54     8489.26    282.66 o 
  15   7  10      685.86      525.48    129.96 o 
  17   7  10     1425.29     1357.30    163.85 o 
  19   7  10     2589.34     2893.44    221.42 o 
  21   7  10     2691.06     2850.52    274.96 o 
  23   7  10     3189.33     3384.04    351.98 o 
  25   7  10      230.56        0.00    329.43 o 
 -26   8  10      224.35       62.29    155.36 o 
 -24   8  10        2.22        0.00    139.79 o 
 -22   8  10     4721.48     4915.30    270.94 o 
 -20   8  10      369.62      461.35    175.28 o 
 -18   8  10    12222.66    11236.32    342.53 o 
 -16   8  10    17922.52    16225.99    451.26 o 
 -14   8  10    26838.00    26665.61    536.06 o 
 -12   8  10     3299.35     3334.52    179.90 o 
 -10   8  10     1114.11     1167.08    255.06 o 
  -8   8  10    11444.88    12312.10    219.02 o 
  -6   8  10     4202.79     5481.99    182.90 o 
  -4   8  10    21580.73    21029.54    616.51 o 
  -2   8  10    29003.95    23359.56   2361.20 o 
   0   8  10     9897.82     8629.11    288.93 o 
   2   8  10     7167.13     7994.51    411.09 o 
   4   8  10    25614.87    25454.01    842.22 o 
   6   8  10      396.69      493.38    100.42 o 
   8   8  10     3029.71     3440.01    226.64 o 
  10   8  10     5241.48     5128.92    227.55 o 
  12   8  10      611.65      452.88    135.31 o 
  14   8  10     2207.12     2414.34    184.58 o 
  16   8  10     1240.95     1347.83    167.53 o 
  18   8  10     3400.60     3756.31    237.06 o 
  20   8  10      187.16      123.55    196.24 o 
  22   8  10      653.26      996.81    223.01 o 
  24   8  10       21.17        0.00    214.19 o 
 -25   9  10       39.98        5.47    154.11 o 
 -23   9  10     1504.06     1450.32    193.62 o 
 -21   9  10     2714.32     2609.85    220.95 o 
 -19   9  10      255.58       75.50    144.46 o 
 -17   9  10     2840.64     2635.40    208.74 o 
 -15   9  10    12003.21    11283.84    293.97 o 
 -13   9  10     6447.82     5691.61    262.15 o 
 -11   9  10     1153.62     1232.23    149.84 o 
  -9   9  10    10748.16    11079.30    223.75 o 
  -7   9  10    14620.67    14062.53    250.87 o 
  -5   9  10     3855.02     5309.28    165.58 o 
  -3   9  10      576.20      550.08     95.84 o 
  -1   9  10     1353.34      960.98     89.13 o 
   1   9  10     1187.47     1262.74     95.75 o 
   3   9  10     5099.34     4449.04    170.39 o 
   5   9  10    88107.99    89327.44   2273.49 o 
   7   9  10   100032.61    94401.08   3359.53 o 
   9   9  10    49794.94    48671.39   1447.49 o 
  11   9  10     9957.52     9998.92    301.21 o 
  13   9  10     3304.45     3777.11    228.99 o 
  15   9  10     2109.49     2243.36    188.46 o 
  17   9  10      439.89      450.06    154.50 o 
  19   9  10     7487.62     7457.43    315.68 o 
  21   9  10     8741.69     9233.01    429.13 o 
  23   9  10     2013.46     1926.48    378.28 o 
 -24  10  10     1121.49     1414.48    208.42 o 
 -22  10  10       99.52      160.73    184.91 o 
 -20  10  10      280.90       18.10    145.91 o 
 -18  10  10     1084.91     1103.57    176.12 o 
 -16  10  10      290.48        0.00    163.64 o 
 -14  10  10     2856.60     2499.38    223.02 o 
 -12  10  10     1860.47     1636.11    148.22 o 
 -10  10  10     9649.38     9066.02    221.62 o 
  -8  10  10    13048.04    12963.47    254.10 o 
  -6  10  10    58193.57    54742.69    795.91 o 
  -4  10  10    53448.22    52379.79   1195.79 o 
  -2  10  10    30241.03    29245.54    707.39 o 
   0  10  10     7268.98     7244.31    243.69 o 
   2  10  10     7222.28     7443.10    351.83 o 
   4  10  10     8831.80     7901.69    260.28 o 
   6  10  10     1060.04     1534.19    159.76 o 
   8  10  10     8020.11     8822.35    283.88 o 
  10  10  10    33411.23    31797.23    679.24 o 
  12  10  10      232.26      323.99    140.86 o 
  14  10  10      560.59      886.16    166.81 o 
  16  10  10     7030.66     7432.78    297.34 o 
  18  10  10     8560.25     9102.90    340.19 o 
  20  10  10     4428.13     4496.97    489.76 o 
  22  10  10       32.96      302.17    202.13 o 
 -23  11  10      534.55      563.00    182.56 o 
 -21  11  10      316.32      387.85    167.25 o 
 -19  11  10     2682.76     3232.91    235.92 o 
 -17  11  10     9742.84     9968.94    336.17 o 
 -15  11  10     4877.45     4063.57    250.43 o 
 -13  11  10      184.29       52.43    136.59 o 
 -11  11  10       53.67        0.00    113.69 o 
  -9  11  10     7003.46     6868.47    205.48 o 
  -7  11  10    11298.08    11542.00    238.46 o 
  -5  11  10    44360.45    44670.35    753.48 o 
  -3  11  10     5386.55     4646.71    196.12 o 
  -1  11  10     3701.82     4913.90    164.49 o 
   1  11  10     8181.58     8305.76    311.78 o 
   3  11  10     1665.19     2172.28    169.81 o 
   5  11  10     6998.02     6247.61    305.34 o 
   7  11  10     3842.06     4028.62    229.18 o 
   9  11  10    28707.77    27515.20    987.05 o 
  11  11  10      179.87      123.16    148.14 o 
  13  11  10    11283.79    10996.90    345.55 o 
  15  11  10     2148.19     1976.23    201.04 o 
  17  11  10      187.57      238.78    163.43 o 
  19  11  10     4135.24     3959.46    270.23 o 
  21  11  10     1428.38     1482.64    246.06 o 
 -22  12  10     7322.05     8034.97    480.86 o 
 -20  12  10     3644.82     4505.45    284.35 o 
 -18  12  10      974.72     1008.92    179.34 o 
 -16  12  10      274.64      177.03    187.38 o 
 -14  12  10     2440.41     2779.87    215.78 o 
 -12  12  10     4424.07     4233.74    247.17 o 
 -10  12  10     1067.34     1394.68    163.24 o 
  -8  12  10    20491.77    20404.59    313.37 o 
  -6  12  10    22778.75    23227.55    345.00 o 
  -4  12  10     1890.19     2007.93    132.61 o 
  -2  12  10        0.77       91.63    109.62 o 
   0  12  10    11617.74    10946.42    672.20 o 
   2  12  10     6319.41     5854.36    610.01 o 
   4  12  10     5428.37     4961.41    285.51 o 
   6  12  10      134.61      139.63    125.98 o 
   8  12  10     7003.27     6064.98    280.68 o 
  10  12  10     3116.61     2401.58    208.34 o 
  12  12  10     4965.28     3672.04    248.71 o 
  14  12  10      186.46       28.27    146.24 o 
  16  12  10     1750.30     1849.88    281.41 o 
  18  12  10     1449.13     1718.06    206.17 o 
  20  12  10      809.47      866.34    189.34 o 
 -21  13  10     1473.43     1565.86    226.90 o 
 -19  13  10     5187.80     5816.55    303.39 o 
 -17  13  10      959.30     1044.79    181.27 o 
 -15  13  10     2038.26     2429.62    221.53 o 
 -13  13  10    12651.20    11861.93    359.42 o 
 -11  13  10    21733.21    21749.82    445.02 o 
  -9  13  10     7394.26     7676.26    261.06 o 
  -7  13  10     6964.54     6934.28    220.53 o 
  -5  13  10    29348.80    28425.07    452.29 o 
  -3  13  10     2674.15     2668.93    152.32 o 
  -1  13  10     1262.39     1003.04    134.16 o 
   1  13  10     2513.12     2129.90    152.88 o 
   3  13  10     3779.69     4114.36    246.42 o 
   5  13  10     3776.96     3649.08    233.86 o 
   7  13  10    11816.40    11011.69    522.81 o 
   9  13  10       64.44        0.00    138.16 o 
  11  13  10      518.48      467.70    157.14 o 
  13  13  10      564.84      598.67    161.70 o 
  15  13  10      928.66     1223.26    192.07 o 
  17  13  10      302.83      472.00    173.05 o 
  19  13  10      460.61      575.54    197.66 o 
 -20  14  10     4576.30     4645.77    303.26 o 
 -18  14  10     1731.83     1861.98    218.10 o 
 -16  14  10       26.17       14.17    153.19 o 
 -14  14  10        5.78        0.00    139.75 o 
 -12  14  10    10275.57    11280.84    546.21 o 
 -10  14  10    22046.02    22525.77    402.90 o 
  -8  14  10    18383.63    19087.49    364.70 o 
  -6  14  10    11891.17    12665.47    433.72 o 
  -4  14  10     4311.19     4121.06    185.27 o 
  -2  14  10     1689.10     1717.33    160.86 o 
   0  14  10      107.19       74.17    112.79 o 
   2  14  10    11518.50    10898.22    619.23 o 
   4  14  10    14836.71    14880.85   1120.09 o 
   6  14  10        3.68        0.00    137.98 o 
   8  14  10       32.00      103.29    137.88 o 
  10  14  10     4234.27     4091.01    258.86 o 
  12  14  10     3911.49     3432.52    244.32 o 
  14  14  10        1.37        0.00    143.55 o 
  16  14  10       30.55        0.00    146.48 o 
  18  14  10       59.77        0.00    159.29 o 
 -19  15  10     5009.81     5615.78    330.82 o 
 -17  15  10     1190.76      886.84    198.81 o 
 -15  15  10     1945.18     1699.68    206.41 o 
 -13  15  10     3685.84     3563.27    251.45 o 
 -11  15  10     7126.40     6618.47    411.01 o 
  -9  15  10     3100.85     3125.09    204.81 o 
  -7  15  10     1439.54     1170.56    157.62 o 
  -5  15  10      236.58      413.47    160.46 o 
  -3  15  10     4972.37     5277.01    225.18 o 
  -1  15  10        0.24        0.00    110.02 o 
   1  15  10      577.03      566.75    138.39 o 
   3  15  10      929.76      970.06    187.90 o 
   5  15  10     5850.77     6917.55    593.83 o 
   7  15  10     5610.36     5018.83    573.12 o 
   9  15  10     5286.10     4352.28    273.27 o 
  11  15  10     4089.92     4312.58    285.92 o 
  13  15  10      914.51     1309.03    319.72 o 
  15  15  10      250.16      195.71    166.44 o 
  17  15  10        5.32        0.00    149.25 o 
 -18  16  10     1609.07     1628.51    230.87 o 
 -16  16  10        1.51        0.00    150.36 o 
 -14  16  10      150.79      210.53    154.46 o 
 -12  16  10     1846.88     2008.19    205.57 o 
 -10  16  10     6127.40     5967.50    412.11 o 
  -8  16  10     3155.94     3295.88    204.63 o 
  -6  16  10      116.39        0.00    146.11 o 
  -4  16  10     3680.21     3216.38    240.92 o 
  -2  16  10     2462.28     2467.52    182.00 o 
   0  16  10     4321.34     3650.51    207.93 o 
   2  16  10    12568.13    12154.11    809.76 o 
   4  16  10    19493.09    17957.20   1554.09 o 
   6  16  10     2251.33     2131.98    227.00 o 
   8  16  10     8332.55     7949.47    570.85 o 
  10  16  10    16757.42    16618.76   1156.86 o 
  12  16  10     8602.36     9003.03    490.81 o 
  14  16  10      216.82      166.21    172.96 o 
  16  16  10     1942.33     2167.79    229.74 o 
 -17  17  10      394.93      651.47    195.57 o 
 -15  17  10      209.92       80.40    159.12 o 
 -13  17  10      359.03        0.00    159.49 o 
 -11  17  10     1695.85     1409.53    195.48 o 
  -9  17  10      430.79      223.29    184.15 o 
  -7  17  10      608.81      817.46    192.94 o 
  -5  17  10     6797.90     7423.64    346.31 o 
  -3  17  10     7179.51     6704.26    318.98 o 
  -1  17  10     2371.09     2358.72    228.91 o 
   1  17  10      116.23        0.00    130.87 o 
   3  17  10      624.62      408.83    185.08 o 
   5  17  10     2872.41     3126.50    256.62 o 
   7  17  10     9109.74     8644.09    904.90 o 
   9  17  10    13431.33    12313.03   1105.92 o 
  11  17  10     4198.12     4015.42    391.40 o 
  13  17  10      100.16      213.61    175.78 o 
  15  17  10       71.62       15.16    167.83 o 
 -14  18  10       46.14        0.00    159.66 o 
 -12  18  10      293.08      182.39    154.51 o 
 -10  18  10      113.82       47.86    200.77 o 
  -8  18  10        6.14        0.00    165.84 o 
  -6  18  10     2491.79     2549.84    256.72 o 
  -4  18  10     5344.27     5167.29    315.06 o 
  -2  18  10     2550.17     2496.25    241.33 o 
   0  18  10        7.24        0.00    164.71 o 
   2  18  10     3789.03     4228.81    243.13 o 
   4  18  10     3437.20     3257.98    264.69 o 
   6  18  10     1469.97     1354.59    225.39 o 
   8  18  10     2811.33     2446.64    251.32 o 
  10  18  10     6055.29     6516.59    605.08 o 
  12  18  10     1711.26     2194.92    243.80 o 
 -11  19  10     2727.35     2442.79    308.23 o 
  -9  19  10     1634.39     1568.54    274.22 o 
  -7  19  10     1878.59     2047.13    250.96 o 
  -5  19  10    10282.11    10764.87    403.86 o 
  -3  19  10    17584.63    17640.25    884.21 o 
  -1  19  10     1805.84     1628.93    226.96 o 
   1  19  10     1370.52     1104.94    211.32 o 
   3  19  10     1409.35     1339.39    254.70 o 
   5  19  10       19.88        0.00    154.42 o 
   7  19  10     1137.97      954.54    209.03 o 
   9  19  10     1953.45     1689.35    235.99 o 
  11  19  10     1011.25      857.77    209.03 o 
  -8  20  10      231.88      173.21    239.81 o 
  -6  20  10      510.12      559.40    209.47 o 
  -4  20  10        1.14      108.23    191.96 o 
  -2  20  10      125.99      115.17    193.67 o 
   0  20  10      418.68      153.74    178.27 o 
   2  20  10        7.18        0.00    165.35 o 
   4  20  10      133.56      108.90    174.10 o 
   6  20  10       72.54        0.00    176.66 o 
  -3  21  10     7333.60     8303.23    443.18 o 
  -1  21  10     2242.92     2232.91    328.49 o 
   1  21  10        1.08       16.23    185.82 o 
 -27   1  11      785.69      920.27    156.08 o 
 -25   1  11      491.09      319.84    133.22 o 
 -23   1  11     1250.34     1159.57    168.41 o 
 -21   1  11     2589.73     2466.95    174.82 o 
 -19   1  11     1370.44     1402.51    141.36 o 
 -17   1  11    37430.56    36369.25    783.20 o 
 -15   1  11   147086.06   141512.33    931.09 o 
 -13   1  11   106436.46   107241.44   1438.04 o 
 -11   1  11    24356.88    26205.97    354.00 o 
  -9   1  11       67.83      132.81     81.72 o 
  -7   1  11    42993.42    43994.73    548.89 o 
  -5   1  11    23597.33    28063.73    360.62 o 
  -3   1  11   252512.06   289482.59   3198.46 o 
  -1   1  11   338263.94   330101.38   4902.84 o 
   1   1  11   239315.70   272013.59   8316.85 o 
   3   1  11     4203.11     4456.29    466.09 o 
   5   1  11    27176.95    34559.23    314.94 o 
   7   1  11     1463.36      820.90    662.62 o 
   9   1  11     9290.30     9994.89    253.97 o 
  11   1  11     6593.18     6302.80    240.89 o 
  13   1  11       22.31      172.81    133.31 o 
  15   1  11    11893.47    10747.67    335.86 o 
  17   1  11    10008.83     8939.52    275.21 o 
  19   1  11      131.82      242.78    151.39 o 
  21   1  11     5156.76     5133.10    321.51 o 
  23   1  11     3003.43     3124.31    285.18 o 
  25   1  11      851.75     1463.53    346.97 o 
 -26   2  11      379.34      273.57    133.48 o 
 -24   2  11      321.76      390.70    128.74 o 
 -22   2  11      233.32        0.00    107.86 o 
 -20   2  11     1195.52      872.65    127.53 o 
 -18   2  11     2438.67     2541.27    163.77 o 
 -16   2  11     2047.48     2078.68    148.79 o 
 -14   2  11     1275.13     1211.52    126.32 o 
 -12   2  11      952.72     1034.74    104.30 o 
 -10   2  11    27789.72    23944.53    329.41 o 
  -8   2  11    20244.58    22032.55    328.32 o 
  -6   2  11    10686.23    12240.22    288.55 o 
  -4   2  11     3058.49     2450.86    122.34 o 
  -2   2  11   111539.23    95878.87   1696.70 o 
   0   2  11   222255.08   237560.63   4246.26 o 
   2   2  11    70273.16    57427.32   1298.83 o 
   4   2  11     1942.22     2183.69    178.26 o 
   6   2  11    42829.89    43022.66    977.57 o 
   8   2  11     6610.03     4949.21    157.48 o 
  10   2  11     5413.38     4812.42    315.65 o 
  12   2  11    48068.00    46166.32    585.36 o 
  14   2  11    51455.55    51087.80    937.68 o 
  16   2  11    14986.19    15499.50    337.31 o 
  18   2  11      357.30      535.51    127.62 o 
  20   2  11      971.43      846.24    188.35 o 
  22   2  11     2216.19     2607.30    264.82 o 
  24   2  11      282.79      122.85    182.43 o 
  26   2  11      254.81      148.02    244.25 o 
 -27   3  11     1812.10     2065.65    218.74 o 
 -25   3  11     1885.40     1858.95    330.49 o 
 -23   3  11     1636.88     1608.96    162.89 o 
 -21   3  11      504.24      495.35    223.82 o 
 -19   3  11      218.58      133.45    110.92 o 
 -17   3  11     3019.86     3052.93    180.76 o 
 -15   3  11    16873.46    15528.02    289.93 o 
 -13   3  11    13231.30    12175.21    247.50 o 
 -11   3  11     5243.00     5395.70    161.88 o 
  -9   3  11      730.76      750.07     86.08 o 
  -7   3  11     2977.61     3051.04    122.38 o 
  -5   3  11     1258.90     1380.96     85.57 o 
  -3   3  11    86325.42    95928.58   1491.95 o 
  -1   3  11     6125.50     4068.40    252.14 o 
   1   3  11    22694.44    20683.83    509.48 o 
   3   3  11     9294.24    10307.20    262.51 o 
   5   3  11      458.44     1236.03    215.76 o 
   7   3  11    21341.91    24803.60    620.03 o 
   9   3  11    33430.86    36477.08    776.16 o 
  11   3  11    30727.63    30456.16    417.64 o 
  13   3  11     8107.27     7889.53    276.52 o 
  15   3  11      147.34      445.01    132.73 o 
  17   3  11     3850.77     4077.49    262.50 o 
  19   3  11       34.79        0.00    210.43 o 
  21   3  11     2037.54     1893.91    338.20 o 
  23   3  11      502.63      586.21    280.58 o 
  25   3  11      121.69        0.00    184.23 o 
 -26   4  11       73.30      158.25    146.65 o 
 -24   4  11     1874.21     1844.32    320.58 o 
 -22   4  11     1420.91     1439.09    211.86 o 
 -20   4  11     5268.97     4581.90    291.79 o 
 -18   4  11     2251.91     2294.55    216.23 o 
 -16   4  11       84.86      235.36    109.35 o 
 -14   4  11     3248.19     3323.87    207.18 o 
 -12   4  11     6245.31     6150.06    269.82 o 
 -10   4  11      635.74      450.82     85.67 o 
  -8   4  11    18932.76    21313.00    387.39 o 
  -6   4  11    67082.48    73731.94   1556.47 o 
  -4   4  11     3750.40     4013.97    114.64 o 
  -2   4  11    90016.94    82026.58   2365.18 o 
   0   4  11    68794.04    73330.86   1619.56 o 
   2   4  11    40417.10    36170.12    901.56 o 
   4   4  11    24336.16    23492.39    582.09 o 
   6   4  11    54966.54    46797.49   2766.24 o 
   8   4  11    19336.25    17422.12    422.36 o 
  10   4  11     7221.07     7913.89    187.08 o 
  12   4  11    80411.46    79856.35   1005.58 o 
  14   4  11    51398.28    50219.26   1211.49 o 
  16   4  11    28178.98    26322.56    503.27 o 
  18   4  11     3954.98     3601.07    218.79 o 
  20   4  11       16.18        0.00    160.33 o 
  22   4  11      368.60      214.06    168.96 o 
  24   4  11      966.82     1141.83    232.98 o 
 -27   5  11      209.17      227.22    156.29 o 
 -25   5  11     1601.40     2219.63    212.77 o 
 -23   5  11     6732.83     6844.53    299.29 o 
 -21   5  11     8049.67     6903.15    505.46 o 
 -19   5  11        7.06        0.00    126.92 o 
 -17   5  11     3777.74     3695.62    194.39 o 
 -15   5  11     3615.54     3499.23    182.34 o 
 -13   5  11      130.64      365.27    176.68 o 
 -11   5  11    12432.54    12118.92    239.59 o 
  -9   5  11    51699.66    53770.29    800.56 o 
  -7   5  11   102685.09   107368.18   1992.94 o 
  -5   5  11    46973.32    46015.63   1281.72 o 
  -3   5  11     6449.55     3813.84    186.54 o 
  -1   5  11      187.29      111.08     58.83 o 
   1   5  11    54427.02    62816.32   1282.72 o 
   3   5  11     5413.62     6073.19    261.22 o 
   5   5  11     3786.55     3429.16    151.87 o 
   7   5  11     3702.90     4025.74    255.99 o 
   9   5  11    10675.89    10326.88    242.46 o 
  11   5  11     3861.58     4205.65    170.67 o 
  13   5  11     2076.00     2530.76    182.24 o 
  15   5  11     4568.48     4573.63    260.59 o 
  17   5  11     2572.04     2551.66    184.57 o 
  19   5  11     3121.80     3052.35    209.59 o 
  21   5  11     3360.79     3853.75    325.67 o 
  23   5  11       32.08       33.51    183.34 o 
  25   5  11        0.59       36.64    198.02 o 
 -26   6  11       68.67        0.00    141.98 o 
 -24   6  11        8.61       53.25    135.78 o 
 -22   6  11      895.44      995.72    218.75 o 
 -20   6  11    13974.60    13114.67    710.13 o 
 -18   6  11    23204.62    20929.17    588.02 o 
 -16   6  11     5881.60     5452.55    264.32 o 
 -14   6  11     6222.65     5943.70    211.74 o 
 -12   6  11    23302.57    24224.59    443.31 o 
 -10   6  11    12747.19    14875.39    324.69 o 
  -8   6  11     2406.59     2584.74    135.84 o 
  -6   6  11     7908.90     7577.71    188.93 o 
  -4   6  11     4121.21     4772.59    163.81 o 
  -2   6  11    57027.33    61906.06   2625.58 o 
   0   6  11    74934.63    76111.00   1880.53 o 
   2   6  11    34181.65    35570.39   1114.35 o 
   4   6  11    30484.32    35904.59   1005.58 o 
   6   6  11     6392.49     8646.32    499.90 o 
   8   6  11    10086.56    10140.72    360.87 o 
  10   6  11    29962.83    30956.70    705.53 o 
  12   6  11    20547.87    21585.98    468.49 o 
  14   6  11    17438.26    16979.60    354.77 o 
  16   6  11     2505.32     2642.80    189.79 o 
  18   6  11     2530.69     2585.94    198.45 o 
  20   6  11     1611.88     2085.85    250.65 o 
  22   6  11     2950.46     3139.10    294.94 o 
  24   6  11     3268.43     3206.29    508.55 o 
 -25   7  11      680.69      678.71    172.73 o 
 -23   7  11     2876.97     2923.97    231.73 o 
 -21   7  11     6249.55     5500.27    280.41 o 
 -19   7  11     1946.89     2039.75    269.02 o 
 -17   7  11    12936.16    12665.34    447.15 o 
 -15   7  11    25139.33    25103.93    421.25 o 
 -13   7  11     6761.80     7122.38    228.39 o 
 -11   7  11      168.53      241.49     89.10 o 
  -9   7  11    20650.01    20701.71    307.10 o 
  -7   7  11    32449.69    30555.96    488.46 o 
  -5   7  11    13423.46    12814.54    294.05 o 
  -3   7  11    19551.38    20769.24    879.92 o 
  -1   7  11    11102.99    10375.16    402.95 o 
   1   7  11    14495.34    14929.99    433.06 o 
   3   7  11      104.19      165.89     79.79 o 
   5   7  11     1581.36     1426.91    279.81 o 
   7   7  11     2585.10     3277.34    206.11 o 
   9   7  11       34.29       51.15    111.12 o 
  11   7  11       10.62        0.00    109.69 o 
  13   7  11       60.20       45.46    115.29 o 
  15   7  11      161.41       28.36    129.12 o 
  17   7  11      691.67      460.77    140.45 o 
  19   7  11       83.66        0.00    133.96 o 
  21   7  11     2734.80     2739.43    283.36 o 
  23   7  11     2456.82     2518.98    287.66 o 
 -24   8  11      512.69      500.26    164.06 o 
 -22   8  11     6178.26     5774.25    291.94 o 
 -20   8  11     7723.03     8167.60    316.17 o 
 -18   8  11    26537.14    25601.56    483.75 o 
 -16   8  11     4020.09     3820.07    204.12 o 
 -14   8  11      553.87      326.80    124.06 o 
 -12   8  11     7215.60     8050.24    236.45 o 
 -10   8  11     6716.89     7108.93    214.58 o 
  -8   8  11      166.24       50.26     62.54 o 
  -6   8  11     2668.74     3394.77    146.98 o 
  -4   8  11     6527.66     7828.03    252.08 o 
  -2   8  11      358.51      163.96     82.78 o 
   0   8  11       14.86      210.11     74.47 o 
   2   8  11    10723.54     9504.59    610.01 o 
   4   8  11    77001.74    80723.23   2397.14 o 
   6   8  11    75069.93    80053.49   2490.99 o 
   8   8  11    77366.67    74288.41   2110.99 o 
  10   8  11    30160.83    27879.06   1095.55 o 
  12   8  11     4901.18     4138.72    311.22 o 
  14   8  11       11.13        0.00    117.05 o 
  16   8  11       25.11       15.51    126.07 o 
  18   8  11     1806.47     2253.40    234.12 o 
  20   8  11     9153.55     9106.77    418.01 o 
  22   8  11     5964.74     6321.17    391.44 o 
  24   8  11     3231.21     3954.21    345.21 o 
 -25   9  11       38.02       28.67    157.23 o 
 -23   9  11       19.00       82.73    150.66 o 
 -21   9  11      244.00        0.00    142.53 o 
 -19   9  11      609.43      551.71    159.32 o 
 -17   9  11    14760.29    14393.01    382.34 o 
 -15   9  11       34.02        0.00    115.38 o 
 -13   9  11    14263.92    14480.15    305.63 o 
 -11   9  11     3515.99     3727.83    184.69 o 
  -9   9  11     4234.21     5156.77    175.10 o 
  -7   9  11    17345.13    16564.50   1134.31 o 
  -5   9  11    39195.67    40261.61    415.33 o 
  -3   9  11    59697.72    61613.08    854.44 o 
  -1   9  11    29525.72    31648.46    881.92 o 
   1   9  11      702.06      557.24    151.70 o 
   3   9  11       58.99        0.00     83.33 o 
   5   9  11    10609.64    10796.66    282.67 o 
   7   9  11     2963.30     2673.59    225.11 o 
   9   9  11    11369.39     9522.44    295.42 o 
  11   9  11    13102.63    13211.83    740.95 o 
  13   9  11       41.51      231.01    133.61 o 
  15   9  11       90.49      188.49    140.39 o 
  17   9  11     8284.68     8063.30    300.33 o 
  19   9  11     8798.09     8042.61    316.51 o 
  21   9  11       16.66      147.64    208.00 o 
  23   9  11     1286.10      967.92    248.88 o 
 -24  10  11      188.57      162.13    164.47 o 
 -22  10  11     1128.42      871.79    187.60 o 
 -20  10  11      545.70      250.21    151.26 o 
 -18  10  11      486.93      428.81    155.38 o 
 -16  10  11        6.05       27.20    137.72 o 
 -14  10  11      329.16      392.44    144.90 o 
 -12  10  11      774.75      746.54    130.61 o 
 -10  10  11     7108.00     6874.20    202.94 o 
  -8  10  11     2053.57     2281.24    133.12 o 
  -6  10  11     4892.54     4678.73    173.30 o 
  -4  10  11       39.45       96.19     89.77 o 
  -2  10  11    22879.80    22673.29   1613.62 o 
   0  10  11    16029.50    14012.01    706.90 o 
   2  10  11     1535.03     1541.86    107.61 o 
   4  10  11     2527.97     2881.55    221.57 o 
   6  10  11    33477.17    35602.42    966.37 o 
   8  10  11    24541.99    25025.51    815.18 o 
  10  10  11    15551.21    15665.56    672.73 o 
  12  10  11     3762.31     4140.02    249.96 o 
  14  10  11     6347.91     6480.62    288.68 o 
  16  10  11       98.11      114.82    143.52 o 
  18  10  11     1406.44     1961.79    209.65 o 
  20  10  11     4905.35     5564.19    299.96 o 
  22  10  11     5326.21     6488.16    410.79 o 
 -23  11  11     3471.01     3763.33    285.92 o 
 -21  11  11     5677.28     5496.48    296.57 o 
 -19  11  11     1627.88     1886.72    202.59 o 
 -17  11  11       59.97        5.86    143.21 o 
 -15  11  11      647.54      312.30    144.03 o 
 -13  11  11     2567.96     2140.58    196.05 o 
 -11  11  11     7526.84     7849.58    250.66 o 
  -9  11  11    14265.19    16314.23    284.01 o 
  -7  11  11    27012.91    27056.79    452.33 o 
  -5  11  11    38115.52    37679.79    789.92 o 
  -3  11  11     7895.15     9133.58    252.80 o 
  -1  11  11     1620.55     1970.70    121.53 o 
   1  11  11      324.92      440.44    111.43 o 
   3  11  11      100.20      403.21    127.90 o 
   5  11  11      539.19      612.27    139.56 o 
   7  11  11     2997.64     2642.05    195.36 o 
   9  11  11    34999.75    33080.38    897.44 o 
  11  11  11    20733.31    20652.55    663.09 o 
  13  11  11    13640.81    14521.13    385.95 o 
  15  11  11       25.73       25.10    142.41 o 
  17  11  11     4495.87     3957.00    259.58 o 
  19  11  11     1787.61     1702.76    211.16 o 
  21  11  11     1290.02     1634.03    266.56 o 
 -22  12  11      357.51      339.58    219.90 o 
 -20  12  11     3605.40     3465.57    255.47 o 
 -18  12  11     3751.33     3660.21    252.95 o 
 -16  12  11       63.21        0.00    134.75 o 
 -14  12  11     1783.58     2000.19    242.43 o 
 -12  12  11     6252.58     6550.34    290.05 o 
 -10  12  11    15208.07    16518.82    301.45 o 
  -8  12  11    17307.76    18132.70    340.04 o 
  -6  12  11    28768.56    30293.87    722.35 o 
  -4  12  11    11599.12    10607.95    233.15 o 
  -2  12  11     6294.95     6004.37    259.84 o 
   0  12  11      713.33      360.76    112.33 o 
   2  12  11      166.73       57.49    121.28 o 
   4  12  11       70.40        0.00    130.94 o 
   6  12  11      937.46      924.91    157.56 o 
   8  12  11    21817.13    21531.86    759.34 o 
  10  12  11      100.72      146.22    148.30 o 
  12  12  11      257.69      280.18    148.05 o 
  14  12  11      149.23      148.02    144.12 o 
  16  12  11       31.81        0.00    140.73 o 
  18  12  11      110.98       67.10    156.60 o 
  20  12  11     1918.46     2036.37    226.25 o 
 -21  13  11     7463.81     7858.98    443.29 o 
 -19  13  11     5472.83     5701.32    310.27 o 
 -17  13  11       46.36        0.00    147.43 o 
 -15  13  11     1384.48     1368.37    192.29 o 
 -13  13  11      999.91      658.39    173.90 o 
 -11  13  11    17999.90    18816.36    543.84 o 
  -9  13  11    26623.14    26679.67    542.64 o 
  -7  13  11    42979.92    41987.62    462.81 o 
  -5  13  11    15703.68    14124.69    408.65 o 
  -3  13  11     3466.07     3072.51    177.25 o 
  -1  13  11       19.40       14.90    103.60 o 
   1  13  11       83.79      183.21    113.41 o 
   3  13  11     5414.91     5011.06    507.05 o 
   5  13  11     6302.30     5128.83    471.61 o 
   7  13  11     1473.36     1186.39    177.72 o 
   9  13  11     2698.73     2468.03    206.59 o 
  11  13  11     2191.55     1780.38    202.35 o 
  13  13  11      875.31      663.42    170.11 o 
  15  13  11      535.65      300.52    158.03 o 
  17  13  11      142.87      121.55    161.98 o 
  19  13  11      768.12      652.00    294.80 o 
 -20  14  11     4325.46     4507.20    373.77 o 
 -18  14  11     6799.27     6764.81    398.52 o 
 -16  14  11       15.99        0.00    142.37 o 
 -14  14  11     4976.12     5360.70    283.49 o 
 -12  14  11    10909.96    11798.25    367.39 o 
 -10  14  11    13073.17    14530.12    368.86 o 
  -8  14  11      110.52      131.83    137.71 o 
  -6  14  11     2976.61     3181.28    176.34 o 
  -4  14  11    13838.08    12808.11    457.28 o 
  -2  14  11     1395.23     1083.43    143.19 o 
   0  14  11      824.53      755.30    136.15 o 
   2  14  11     1953.84     1941.80    171.39 o 
   4  14  11     2230.81     1817.39    196.68 o 
   6  14  11     1188.35     1190.47    176.93 o 
   8  14  11      603.06      514.11    158.72 o 
  10  14  11        3.43        0.00    136.27 o 
  12  14  11       95.34       26.45    151.09 o 
  14  14  11     2201.00     1860.84    209.17 o 
  16  14  11      505.59      378.68    164.96 o 
  18  14  11      361.30      560.77    176.01 o 
 -19  15  11     1984.22     1934.62    285.98 o 
 -17  15  11       72.42        0.00    185.11 o 
 -15  15  11      743.24      465.26    166.02 o 
 -13  15  11     1228.36     1053.88    185.22 o 
 -11  15  11    14559.63    15949.11    497.48 o 
  -9  15  11    17538.73    18206.92    378.03 o 
  -7  15  11    15157.15    14737.27    335.34 o 
  -5  15  11      544.55      459.39    165.59 o 
  -3  15  11      931.16      988.34    146.99 o 
  -1  15  11      205.19       90.65    125.01 o 
   1  15  11    24593.24    22439.11   1495.08 o 
   3  15  11    32417.25    28707.50   3245.64 o 
   5  15  11    16638.29    14032.32   1390.95 o 
   7  15  11      353.37      124.54    152.26 o 
   9  15  11     6163.06     5785.26    299.70 o 
  11  15  11     3637.39     4122.81    451.29 o 
  13  15  11      223.97      189.05    157.50 o 
  15  15  11     2655.70     2644.85    282.10 o 
  17  15  11     1223.43     1354.71    206.71 o 
 -18  16  11     2835.69     2715.53    312.56 o 
 -16  16  11      242.76      304.42    195.45 o 
 -14  16  11      101.85        0.00    169.81 o 
 -12  16  11      559.55      315.03    166.66 o 
 -10  16  11      196.76       63.81    154.73 o 
  -8  16  11       32.10        0.00    131.12 o 
  -6  16  11     1049.74      527.40    177.95 o 
  -4  16  11     1023.82     1161.39    191.86 o 
  -2  16  11      215.88      149.78    125.95 o 
   0  16  11      450.16      632.91    146.99 o 
   2  16  11        2.76       54.06    137.65 o 
   4  16  11     4766.73     5085.16    470.10 o 
   6  16  11     6283.12     6184.93    526.78 o 
   8  16  11     9025.11     8108.89    738.17 o 
  10  16  11     7367.71     7223.56    657.51 o 
  12  16  11      520.01      691.07    188.70 o 
  14  16  11      309.73      353.11    181.04 o 
  16  16  11      206.98      463.05    183.90 o 
 -15  17  11        3.18        0.00    179.64 o 
 -13  17  11      364.53      388.68    199.96 o 
 -11  17  11     1247.16     1395.07    241.21 o 
  -9  17  11     3093.25     3088.00    256.62 o 
  -7  17  11      103.33       65.02    161.39 o 
  -5  17  11     9727.60     9747.59    369.87 o 
  -3  17  11     1995.52     2453.99    236.40 o 
  -1  17  11       66.30        0.00    159.10 o 
   1  17  11     6739.48     6707.03    393.77 o 
   3  17  11    22308.48    20373.06   1714.49 o 
   5  17  11     6241.84     5335.10    705.24 o 
   7  17  11      139.62      176.63    169.40 o 
   9  17  11    12843.55    12287.57   1433.73 o 
  11  17  11     6976.34     7165.90    543.50 o 
  13  17  11      286.37      340.70    191.90 o 
 -14  18  11      482.97      420.07    206.87 o 
 -12  18  11     1938.99     1838.79    395.82 o 
 -10  18  11     2339.62     2432.52    418.36 o 
  -8  18  11      405.33      256.82    212.22 o 
  -6  18  11     3511.13     4010.11    361.36 o 
  -4  18  11     5629.51     6035.68    327.41 o 
  -2  18  11     5750.78     5569.56    310.84 o 
   0  18  11       99.39        0.00    156.15 o 
   2  18  11      606.13      729.12    162.47 o 
   4  18  11       23.11       61.22    165.49 o 
   6  18  11     2291.43     1933.77    316.44 o 
   8  18  11     3972.92     3895.04    454.19 o 
  10  18  11     3667.66     4159.97    328.57 o 
  12  18  11      611.42      465.48    185.24 o 
 -11  19  11      155.66        0.00    295.61 o 
  -9  19  11      451.09     1044.65    365.75 o 
  -7  19  11      130.50        0.00    204.32 o 
  -5  19  11      698.34     1018.54    266.59 o 
  -3  19  11     1592.26     1983.63    289.53 o 
  -1  19  11       76.00        0.00    175.80 o 
   1  19  11      986.69     1144.62    276.40 o 
   3  19  11     1589.19     1341.21    226.43 o 
   5  19  11      452.25      434.17    179.32 o 
   7  19  11      207.58       21.41    166.27 o 
   9  19  11     1751.32     1788.54    427.54 o 
  -8  20  11        0.40        0.00    204.32 o 
  -6  20  11     2533.24     2546.08    327.71 o 
  -4  20  11     7907.46     8420.87    469.39 o 
  -2  20  11     3053.55     3352.94    338.34 o 
   0  20  11        5.17       23.83    216.34 o 
   2  20  11     1064.39     1063.57    264.82 o 
   4  20  11      259.79       50.35    260.54 o 
   6  20  11      363.42       71.66    175.92 o 
 -26   0  12       17.50        0.00    207.93 o 
 -24   0  12     3243.82     2986.17    521.07 o 
 -22   0  12    10350.87     9535.89    806.66 o 
 -20   0  12     1410.07     1127.06    199.23 o 
 -18   0  12    25143.76    26760.48   1111.04 o 
 -16   0  12   119891.30   116562.36   1389.11 o 
 -14   0  12   135413.91   138517.94   1945.27 o 
 -12   0  12    35978.59    37581.35   1841.30 o 
 -10   0  12      144.56      386.63    109.79 o 
  -8   0  12     3235.58     2849.79    159.46 o 
  -6   0  12     2632.54     3926.07    148.76 o 
  -4   0  12   119418.36   110397.68   1285.15 o 
  -2   0  12   206283.36   200889.31   1650.90 o 
   0   0  12   241505.34   250188.47   1778.67 o 
   2   0  12   180603.03   188727.72   2555.27 o 
   4   0  12    18775.56    19832.72    284.92 o 
   6   0  12     1838.01     2688.91    157.70 o 
   8   0  12    21767.02    21195.70    820.44 o 
  10   0  12     1527.42     1032.13    175.36 o 
  12   0  12     2282.58     2166.97    253.02 o 
  14   0  12      902.83     1009.58    243.00 o 
  16   0  12     2816.94     2607.88    310.64 o 
  18   0  12       20.18       72.20    135.28 o 
  20   0  12     6385.91     7417.80    501.03 o 
  22   0  12     3913.14     3953.15    445.92 o 
  24   0  12      575.33      914.39    305.63 o 
 -27   1  12      814.29      577.24    207.19 o 
 -25   1  12      113.20       95.65    124.73 o 
 -23   1  12        2.17        0.00    112.79 o 
 -21   1  12      678.27      713.06    157.65 o 
 -19   1  12      751.05      993.78    135.66 o 
 -17   1  12     2083.10     2033.91    152.68 o 
 -15   1  12      210.04      577.29    117.72 o 
 -13   1  12      562.84      856.04    109.64 o 
 -11   1  12     2562.41     2678.93    132.03 o 
  -9   1  12    11275.64    11687.31    266.29 o 
  -7   1  12     6985.81     6186.08    140.42 o 
  -5   1  12        4.59      110.06     63.51 o 
  -3   1  12    35949.89    41807.81    322.81 o 
  -1   1  12    65830.47    77414.60   1910.76 o 
   1   1  12   100525.01   118188.66   2502.41 o 
   3   1  12     9141.27    10126.00    202.46 o 
   5   1  12     1859.99     2900.51    108.17 o 
   7   1  12      426.15      223.65     63.14 o 
   9   1  12      423.12      481.41     92.84 o 
  11   1  12    17605.66    16170.46    346.31 o 
  13   1  12    17530.28    17929.08    399.43 o 
  15   1  12     7704.39     7029.72    307.25 o 
  17   1  12     1064.75      816.63    133.72 o 
  19   1  12      160.75      250.23    161.90 o 
  21   1  12     2384.13     2305.66    250.61 o 
  23   1  12      392.79      457.70    197.36 o 
  25   1  12        3.05        0.00    183.34 o 
 -26   2  12      202.09      113.45    126.12 o 
 -24   2  12     1046.09     1101.93    203.84 o 
 -22   2  12     4255.24     4066.67    213.16 o 
 -20   2  12      178.19      235.14    130.27 o 
 -18   2  12     6927.17     5895.82    223.37 o 
 -16   2  12    27794.63    26696.53    373.91 o 
 -14   2  12    45048.91    43741.96    437.86 o 
 -12   2  12     5476.18     6129.33    394.62 o 
 -10   2  12      792.08      956.90     96.04 o 
  -8   2  12     5570.88     4798.36    146.53 o 
  -6   2  12      242.27      458.81     62.81 o 
  -4   2  12    67378.55    66225.79    938.67 o 
  -2   2  12    62668.59    64918.07   1530.91 o 
   0   2  12    36362.84    37889.98    916.57 o 
   2   2  12    49145.31    51620.45   1250.02 o 
   4   2  12      544.39      667.02     78.65 o 
   6   2  12     3806.81     3456.79    123.99 o 
   8   2  12    28664.59    26777.76   1014.59 o 
  10   2  12    24377.83    21016.77    309.52 o 
  12   2  12     9784.62     8575.19    418.36 o 
  14   2  12     3451.39     3190.95    208.01 o 
  16   2  12       13.34      150.52    117.74 o 
  18   2  12     1657.68     1545.53    159.58 o 
  20   2  12     4160.26     4060.24    294.94 o 
  22   2  12     7326.01     7726.73    472.22 o 
  24   2  12      560.08      649.15    210.78 o 
 -27   3  12      953.70      976.28    245.81 o 
 -25   3  12        0.11        0.00    109.15 o 
 -23   3  12      167.95       88.71    117.81 o 
 -21   3  12        0.75        0.00     97.11 o 
 -19   3  12     6832.04     6752.92    232.72 o 
 -17   3  12     3818.53     3234.09    182.95 o 
 -15   3  12      235.35      336.38    107.18 o 
 -13   3  12       23.82       13.78     86.15 o 
 -11   3  12     7807.76     7359.67    236.60 o 
  -9   3  12    42221.84    41292.73    668.94 o 
  -7   3  12   123624.00   128248.56   1321.51 o 
  -5   3  12     6381.33     4982.88    125.91 o 
  -3   3  12     5298.96     6536.11    188.63 o 
  -1   3  12   136697.97   143869.05   4237.87 o 
   1   3  12    36904.92    40503.98   1213.36 o 
   3   3  12      111.72      172.53     57.13 o 
   5   3  12   105030.47   110463.26   2076.61 o 
   7   3  12    92985.20    80535.23   7039.83 o 
   9   3  12     8959.24     9510.24    224.96 o 
  11   3  12    26250.88    25962.65    335.09 o 
  13   3  12    77082.27    72715.66   1218.57 o 
  15   3  12    32137.88    31859.70    994.00 o 
  17   3  12     4516.26     4599.30    227.43 o 
  19   3  12       25.62        0.00    144.97 o 
  21   3  12     1868.14     1704.02    222.91 o 
  23   3  12       76.69        0.00    162.51 o 
  25   3  12      954.66      917.69    360.74 o 
 -26   4  12      423.77      287.93    193.67 o 
 -24   4  12     1413.10     1476.42    244.33 o 
 -22   4  12     1821.30     1620.79    160.17 o 
 -20   4  12     2904.72     2756.29    179.47 o 
 -18   4  12      116.17        0.00    105.96 o 
 -16   4  12       16.00        0.00    120.37 o 
 -14   4  12       29.14      181.18    101.14 o 
 -12   4  12      239.23      148.95     63.07 o 
 -10   4  12    11113.03    11712.76    224.78 o 
  -8   4  12    21616.42    22162.90    315.99 o 
  -6   4  12    35845.36    36776.56    582.88 o 
  -4   4  12    28542.57    27344.78   2071.65 o 
  -2   4  12     8051.37     7272.44    142.48 o 
   2   4  12    26205.35    26620.52    515.63 o 
   4   4  12      697.26     1088.15    107.31 o 
   6   4  12    18467.53    20545.69    264.32 o 
   8   4  12    35504.60    34182.84    979.04 o 
  10   4  12    22859.42    21450.64    283.74 o 
  12   4  12    21937.11    21578.51    442.87 o 
  14   4  12     1033.20     1087.44    150.33 o 
  16   4  12        0.53       84.20    116.56 o 
  18   4  12      876.77      863.39    145.04 o 
  20   4  12       13.99        0.00    157.94 o 
  22   4  12        0.04        0.00    283.08 o 
  24   4  12      168.47      296.08    244.25 o 
 -25   5  12      112.80       60.29    138.28 o 
 -23   5  12      286.87      317.27    127.28 o 
 -21   5  12     2355.50     2397.21    182.63 o 
 -19   5  12    11980.07    12377.96    518.90 o 
 -17   5  12    12381.47    11586.85    411.85 o 
 -15   5  12      198.56      387.02    110.60 o 
 -13   5  12     4595.43     4008.56    182.02 o 
 -11   5  12     1636.15     1863.31    108.70 o 
  -9   5  12    20625.15    23653.61    273.62 o 
  -7   5  12    41824.76    44522.44    578.01 o 
  -5   5  12    57057.18    58518.04   1892.14 o 
  -3   5  12    35921.41    36195.75   2056.66 o 
  -1   5  12    66794.79    64172.87   1727.76 o 
   1   5  12    30021.24    26540.59    625.20 o 
   3   5  12     4865.93     5219.36    137.14 o 
   5   5  12    46339.71    52663.49   1636.92 o 
   7   5  12    52914.26    54247.63   2002.12 o 
   9   5  12     2833.52     2679.58    157.20 o 
  11   5  12    27240.46    24413.54    313.32 o 
  13   5  12    44548.72    41115.21    868.09 o 
  15   5  12     7765.85     8679.05    275.21 o 
  17   5  12     1645.07     1527.28    161.62 o 
  19   5  12        7.28        0.00    117.68 o 
  21   5  12      348.48      361.65    187.75 o 
  23   5  12     1942.34     2553.62    282.50 o 
 -26   6  12      282.60      527.24    209.69 o 
 -24   6  12     1784.20     1658.53    200.52 o 
 -22   6  12     4840.67     4512.37    263.68 o 
 -20   6  12     2086.33     2192.89    178.96 o 
 -18   6  12     2173.73     2245.48    174.50 o 
 -16   6  12    15048.40    14655.09    361.23 o 
 -14   6  12    14111.23    14083.21    289.81 o 
 -12   6  12      130.51      310.33     86.85 o 
 -10   6  12    22500.91    22847.05    315.38 o 
  -8   6  12    56841.16    58067.18    696.69 o 
  -6   6  12    79339.30    81525.89   1527.43 o 
  -4   6  12    17995.80    17083.85    812.34 o 
  -2   6  12      307.63      341.22     67.21 o 
   0   6  12    11262.93     9456.08    233.07 o 
   2   6  12     1835.18     1320.22     86.18 o 
   4   6  12     2199.98     2611.54    119.22 o 
   6   6  12     5421.30     7275.21    285.25 o 
   8   6  12     2325.22     2175.03    129.83 o 
  10   6  12        2.20        0.00    103.61 o 
  12   6  12      607.88      590.53    129.14 o 
  14   6  12      353.17      379.85    130.63 o 
  16   6  12     3232.86     2784.81    192.38 o 
  18   6  12      876.11      667.26    147.24 o 
  20   6  12     2975.27     3228.74    283.01 o 
  22   6  12     2778.56     2875.12    293.17 o 
  24   6  12      592.21      926.40    240.02 o 
 -25   7  12      413.48      363.49    197.34 o 
 -23   7  12     1277.09     1290.14    185.25 o 
 -21   7  12    13067.05    12970.94    374.51 o 
 -19   7  12    33217.45    31189.64   1270.99 o 
 -17   7  12    26409.67    25113.04    871.07 o 
 -15   7  12     5941.07     5870.08    236.58 o 
 -13   7  12      950.55     1366.06    136.54 o 
 -11   7  12     2858.23     2953.34    173.92 o 
  -9   7  12      274.89      269.19     92.43 o 
  -7   7  12    27211.84    28290.18    471.66 o 
  -5   7  12    39159.48    36423.07   1311.50 o 
  -3   7  12     6108.13     4686.86    298.65 o 
  -1   7  12      492.83      499.36     77.87 o 
   1   7  12     2392.12     1955.27    104.77 o 
   3   7  12    10023.13     9666.00    428.03 o 
   5   7  12    13429.43    12792.93    970.87 o 
   7   7  12     4856.44     4802.43    207.55 o 
   9   7  12    31136.98    32428.39    569.45 o 
  11   7  12    18433.13    18362.52    359.80 o 
  13   7  12     3398.80     3180.16    208.31 o 
  15   7  12       43.53       58.06    118.92 o 
  17   7  12       19.70      137.42    124.36 o 
  19   7  12      107.44       79.88    136.21 o 
  21   7  12     3892.74     4202.28    333.01 o 
  23   7  12     5237.14     6491.84    558.65 o 
 -24   8  12      272.44      276.46    186.12 o 
 -22   8  12     2846.14     2572.24    285.59 o 
 -20   8  12      638.13      469.96    158.75 o 
 -18   8  12     7555.30     7362.48    301.27 o 
 -16   8  12     9236.97     9499.59    293.61 o 
 -14   8  12     5357.24     5407.86    217.70 o 
 -12   8  12     9856.05    10740.15    260.14 o 
 -10   8  12      719.91      517.03    147.77 o 
  -8   8  12     3551.93     3976.13    160.62 o 
  -6   8  12      407.28      458.62     93.57 o 
  -4   8  12    44661.47    43430.61   1450.59 o 
  -2   8  12    31811.49    29587.60   1532.94 o 
   0   8  12    33678.20    32264.73   1030.56 o 
   2   8  12     4246.72     3864.83    144.14 o 
   4   8  12     6172.32     6761.65    381.99 o 
   6   8  12     2995.71     3037.97    192.78 o 
   8   8  12     2572.57     2240.32    177.45 o 
  10   8  12     2204.05     2256.60    178.79 o 
  12   8  12       90.42      296.57    134.47 o 
  14   8  12      183.91      117.85    119.02 o 
  16   8  12     1728.82     2077.84    189.27 o 
  18   8  12     4780.82     4709.42    257.66 o 
  20   8  12        8.52      115.03    188.92 o 
  22   8  12     2546.19     3205.62    316.17 o 
 -23   9  12     1597.15     1454.70    249.16 o 
 -21   9  12     4600.14     4806.97    344.29 o 
 -19   9  12     3255.46     3431.61    240.23 o 
 -17   9  12     5200.34     6546.73    315.14 o 
 -15   9  12     2105.15     2450.16    175.50 o 
 -13   9  12     2067.23     1982.33    158.84 o 
 -11   9  12      195.57        0.00     86.11 o 
  -9   9  12     3477.87     3618.08    190.26 o 
  -7   9  12     1643.53     1771.33    118.44 o 
  -5   9  12     7470.87     6952.31    232.43 o 
  -3   9  12     9528.68     7556.36    352.99 o 
  -1   9  12    21874.82    20927.20   1134.44 o 
   1   9  12     4780.87     4959.31    194.99 o 
   3   9  12      334.11      688.52    214.57 o 
   5   9  12    14479.46    14504.33    520.66 o 
   7   9  12    65451.51    62598.89   1408.33 o 
   9   9  12    21760.47    22157.88    428.76 o 
  11   9  12     2607.86     2642.30    238.99 o 
  13   9  12     6298.06     6388.04    269.50 o 
  15   9  12      313.42      278.72    135.67 o 
  17   9  12       60.85      211.45    149.63 o 
  19   9  12     4035.43     3956.41    258.59 o 
  21   9  12    10278.89    10066.71    613.77 o 
 -24  10  12      278.21      185.92    196.18 o 
 -22  10  12      390.95      181.85    197.36 o 
 -20  10  12      600.73      673.85    204.65 o 
 -18  10  12      588.62      374.86    188.35 o 
 -16  10  12      911.27      733.51    163.20 o 
 -14  10  12      200.45       48.68    123.01 o 
 -12  10  12      193.95      185.02    121.59 o 
 -10  10  12    18403.48    18136.86    289.42 o 
  -8  10  12      908.35      711.28    108.38 o 
  -6  10  12    23702.40    22466.81    341.91 o 
  -4  10  12    24140.05    25279.84    456.69 o 
  -2  10  12    26131.95    27007.91    665.33 o 
   0  10  12     4264.41     3081.66    528.50 o 
   2  10  12     1067.73      913.85    141.09 o 
   4  10  12      250.35      552.89    240.74 o 
   6  10  12     3212.03     3015.10    207.89 o 
   8  10  12     4491.41     4601.31    284.45 o 
  10  10  12    54527.05    52556.89   2280.64 o 
  12  10  12    16813.29    16871.79    988.92 o 
  14  10  12     3806.46     4126.43    497.87 o 
  16  10  12        3.41       68.30    140.42 o 
  18  10  12     3852.47     3988.69    261.15 o 
  20  10  12     1700.81     1884.88    219.50 o 
  22  10  12      280.63      520.28    225.85 o 
 -23  11  12      776.15      696.67    227.82 o 
 -21  11  12       18.08        0.00    166.92 o 
 -19  11  12      781.10      624.85    199.84 o 
 -17  11  12      574.15      379.48    194.25 o 
 -15  11  12      241.27        0.00    170.90 o 
 -13  11  12     9295.63     9130.20    316.69 o 
 -11  11  12     1559.74     1678.28    160.81 o 
  -9  11  12     2437.35     3034.30    169.51 o 
  -7  11  12     5603.66     6496.85    204.23 o 
  -5  11  12    12925.10    10832.06    361.58 o 
  -3  11  12       50.17        0.00     87.18 o 
  -1  11  12     3624.27     2848.79    270.93 o 
   1  11  12    14891.35    14882.36    917.59 o 
   3  11  12     4795.86     4250.49    221.75 o 
   5  11  12    10493.32    10010.53    320.06 o 
   7  11  12     1991.71     1853.37    175.74 o 
   9  11  12    22309.52    21161.41    702.73 o 
  11  11  12     3505.10     3550.03    238.64 o 
  13  11  12     3621.26     3927.06    261.62 o 
  15  11  12      161.90        4.42    146.04 o 
  17  11  12       90.86       19.12    148.93 o 
  19  11  12     3036.42     3059.09    238.59 o 
  21  11  12     2115.18     2427.34    295.68 o 
 -22  12  12     7042.00     8174.50    440.80 o 
 -20  12  12     2839.14     3340.08    311.53 o 
 -18  12  12       74.66       59.98    176.96 o 
 -16  12  12      709.66      507.61    201.85 o 
 -14  12  12    10949.99    10961.91    441.52 o 
 -12  12  12     5654.77     5747.71    349.69 o 
 -10  12  12     6499.74     7072.10    231.19 o 
  -8  12  12    50342.13    50503.05    652.96 o 
  -6  12  12    23831.90    23378.46    643.05 o 
  -4  12  12      895.70     1023.37    118.79 o 
  -2  12  12     2090.44     2260.09    136.07 o 
   0  12  12       13.80       35.12    103.76 o 
   2  12  12      705.12      652.67    121.73 o 
   4  12  12    11385.66     9255.87    486.13 o 
   6  12  12      281.34      161.72    132.02 o 
   8  12  12     4868.64     5004.77    257.68 o 
  10  12  12    13822.39    13135.55    371.20 o 
  12  12  12    17870.61    17858.57    491.68 o 
  14  12  12     7986.32     8029.77    331.04 o 
  16  12  12      886.62     1008.90    187.96 o 
  18  12  12      177.40      131.17    158.08 o 
  20  12  12     1114.03     1300.74    207.78 o 
 -21  13  12      986.46     1363.46    261.44 o 
 -19  13  12     4711.55     4990.14    367.41 o 
 -17  13  12     1635.83     1431.18    238.13 o 
 -15  13  12     3514.40     3609.98    307.74 o 
 -13  13  12     5666.37     5419.63    686.42 o 
 -11  13  12    20159.18    20561.38    812.93 o 
  -9  13  12     7351.97     7386.98    260.71 o 
  -7  13  12     8588.45     8711.88    242.25 o 
  -5  13  12    19622.87    17767.72    334.87 o 
  -3  13  12     3368.08     3112.84    204.03 o 
  -1  13  12     2849.52     3269.99    313.28 o 
   1  13  12      100.17      109.45    112.04 o 
   3  13  12        1.83        1.06    133.44 o 
   5  13  12      374.52      151.61    176.27 o 
   7  13  12     9609.13     8953.74    464.64 o 
   9  13  12      815.27     1214.04    184.62 o 
  11  13  12       37.31       59.11    168.64 o 
  13  13  12       23.71      189.52    157.33 o 
  15  13  12      470.08      356.44    168.45 o 
  17  13  12      528.32      226.92    161.64 o 
  19  13  12      593.79      648.66    183.00 o 
 -20  14  12     2356.01     2656.57    306.39 o 
 -18  14  12       93.32      239.73    246.76 o 
 -16  14  12     1079.61     1277.80    235.52 o 
 -14  14  12      170.02        0.00    201.67 o 
 -12  14  12     5877.56     5631.69    358.29 o 
 -10  14  12    32304.87    33759.56    687.14 o 
  -8  14  12    30222.24    31406.15    531.40 o 
  -6  14  12    13161.80    12336.82    320.73 o 
  -4  14  12      244.82      334.66    133.41 o 
  -2  14  12       91.70        0.00    115.17 o 
   0  14  12     7488.63     5839.74    509.84 o 
   2  14  12    34175.48    31353.79   2471.72 o 
   4  14  12    21215.13    17938.21   2182.69 o 
   6  14  12     1066.81     1115.20    176.19 o 
   8  14  12      833.00      775.80    167.51 o 
  10  14  12      548.93      610.66    163.29 o 
  12  14  12      525.50      547.73    170.11 o 
  14  14  12     2416.38     2573.84    306.70 o 
  16  14  12     2710.59     3089.18    249.38 o 
  18  14  12      215.27        0.00    165.99 o 
 -19  15  12     6839.65     7362.06    429.54 o 
 -17  15  12     2643.63     2704.37    294.06 o 
 -15  15  12        1.93        0.00    167.39 o 
 -13  15  12      405.24      128.79    186.55 o 
 -11  15  12     1062.01     1401.62    236.24 o 
  -9  15  12     1048.83     1502.63    201.04 o 
  -7  15  12      833.46     1048.83    173.72 o 
  -5  15  12     2737.51     2706.10    215.18 o 
  -3  15  12     3071.81     3117.33    223.00 o 
  -1  15  12      570.62      215.11    135.60 o 
   1  15  12      370.00      390.33    186.22 o 
   3  15  12      388.83      404.16    153.65 o 
   5  15  12     5188.83     4449.30    616.43 o 
   7  15  12     4409.12     3961.33    404.91 o 
   9  15  12     1234.26     1725.64    243.96 o 
  11  15  12     1946.99     1874.12    316.43 o 
  13  15  12      393.58      283.10    160.17 o 
  15  15  12      710.72      692.79    194.66 o 
  17  15  12      530.21      454.35    177.40 o 
 -16  16  12      266.12      248.06    229.22 o 
 -14  16  12      139.05        0.00    178.89 o 
 -12  16  12     3697.47     4403.22    326.71 o 
 -10  16  12    10384.77    10354.21    422.66 o 
  -8  16  12     3368.06     4033.08    342.49 o 
  -6  16  12     1077.89     1103.20    247.11 o 
  -4  16  12     5445.17     5482.03    379.62 o 
  -2  16  12      963.12      955.80    175.37 o 
   0  16  12     9336.67     9335.86    347.02 o 
   2  16  12    35486.00    32020.34   2620.28 o 
   4  16  12    32862.31    28698.05   4460.12 o 
   6  16  12     2359.88     2241.63    380.38 o 
   8  16  12     4380.56     4151.92    399.55 o 
  10  16  12     4374.22     4676.06    382.29 o 
  12  16  12     1159.38      774.31    191.54 o 
  14  16  12     1487.09     1655.91    227.10 o 
 -15  17  12      106.93        0.00    180.45 o 
 -13  17  12     1592.41     1936.95    250.35 o 
 -11  17  12     3139.68     3217.21    287.52 o 
  -9  17  12      588.23      288.19    274.32 o 
  -7  17  12      583.52      303.13    208.22 o 
  -5  17  12       81.50      107.48    217.69 o 
  -3  17  12        9.46        0.00    200.91 o 
  -1  17  12       62.82        0.00    159.84 o 
   1  17  12     1809.10     1747.44    212.14 o 
   3  17  12      345.39      194.92    184.67 o 
   5  17  12       15.19      322.32    238.83 o 
   7  17  12     2535.62     2865.92    462.34 o 
   9  17  12     2210.18     2180.58    277.86 o 
  11  17  12     1758.35     1877.74    226.36 o 
  13  17  12        8.51        0.00    165.38 o 
 -12  18  12      427.81      779.11    328.18 o 
 -10  18  12     1646.43     2089.31    398.32 o 
  -8  18  12       27.23        0.00    205.41 o 
  -6  18  12     4681.44     4511.67    429.64 o 
  -4  18  12     5274.12     5684.90    400.57 o 
  -2  18  12     3323.27     3138.14    316.22 o 
   0  18  12     1889.98     1840.55    296.02 o 
   2  18  12     8674.25     8911.91    565.92 o 
   4  18  12     5164.40     5328.90    315.81 o 
   6  18  12     1504.75     1097.54    262.84 o 
   8  18  12     1645.62     1319.67    278.05 o 
  10  18  12     4642.67     4600.59    385.28 o 
 -11  19  12     4117.46     4694.68    543.62 o 
  -9  19  12     2000.45     2049.23    410.85 o 
  -7  19  12       28.39      115.49    384.54 o 
  -5  19  12     1656.63     1777.37    293.66 o 
  -3  19  12     3021.14     2794.98    325.42 o 
  -1  19  12       26.00       56.22    218.64 o 
   1  19  12     1692.18     1812.43    286.95 o 
   3  19  12     2822.20     2737.32    249.90 o 
   5  19  12      420.70      237.74    236.08 o 
   7  19  12        2.27        0.00    234.88 o 
   9  19  12      123.30        0.00    226.41 o 
  -6  20  12      488.41      485.98    244.76 o 
  -4  20  12       24.45        0.00    222.44 o 
  -2  20  12      123.15        0.00    221.09 o 
   0  20  12       34.36      272.38    226.66 o 
   2  20  12        2.68        0.00    203.69 o 
   4  20  12       36.72      157.36    241.76 o 
 -27   1  13       47.65       12.09    130.94 o 
 -25   1  13     4034.00     4314.68    290.22 o 
 -23   1  13    16326.85    16640.14    858.78 o 
 -21   1  13     9838.90     9325.64    376.41 o 
 -19   1  13     1696.60     1676.96    151.01 o 
 -17   1  13    27895.46    26848.26    489.59 o 
 -15   1  13    49575.12    51206.54    486.48 o 
 -13   1  13    20882.14    20847.02    303.99 o 
 -11   1  13     1308.10     1923.78    129.08 o 
  -9   1  13    19835.62    19224.72    237.09 o 
  -7   1  13      302.76      315.72     60.66 o 
  -5   1  13    27814.97    26055.34    421.98 o 
  -3   1  13    76560.00    86205.36    490.49 o 
  -1   1  13   111337.61   129619.79   2629.37 o 
   1   1  13    54502.45    49985.29    909.26 o 
   3   1  13    49417.68    50662.64    884.45 o 
   5   1  13    41425.44    40253.27    481.20 o 
   7   1  13    46688.30    46563.64    354.80 o 
   9   1  13    30367.60    29047.36   1900.17 o 
  11   1  13     5261.77     6053.35    350.95 o 
  13   1  13      756.02      909.48    329.43 o 
  15   1  13       57.28        0.00    139.64 o 
  17   1  13     1427.71     1800.75    161.63 o 
  19   1  13     9899.31     9717.05    382.58 o 
  21   1  13    10241.21    10015.48    416.27 o 
  23   1  13     3520.31     3775.83    321.33 o 
  25   1  13       19.34        0.00    324.42 o 
 -26   2  13      794.05      648.97    209.76 o 
 -24   2  13       31.78        0.00    126.48 o 
 -22   2  13      903.35      838.74    146.78 o 
 -20   2  13      740.47     1051.80    137.67 o 
 -18   2  13     5752.79     5315.41    215.67 o 
 -16   2  13     3849.73     4303.54    201.38 o 
 -14   2  13      694.07      492.22    109.92 o 
 -12   2  13     3940.59     3708.71    175.73 o 
 -10   2  13    24459.39    25666.45    380.82 o 
  -8   2  13    47336.22    44579.30    925.89 o 
  -6   2  13    41145.11    45542.74    472.24 o 
  -4   2  13     7544.40    10763.88    214.15 o 
  -2   2  13    68021.03    68552.80   1459.99 o 
   0   2  13    74039.45    63419.22    962.84 o 
   4   2  13    40914.78    40910.74    852.99 o 
   6   2  13    56788.89    59155.60    428.12 o 
   8   2  13    40226.51    45631.71    698.94 o 
  10   2  13     1111.46     1045.88    118.53 o 
  12   2  13    37050.22    34898.46    715.41 o 
  14   2  13    23196.36    23401.35    558.65 o 
  16   2  13     4942.66     5161.54    228.67 o 
  18   2  13        4.30        0.00    111.42 o 
  20   2  13     2408.72     2909.82    603.75 o 
  22   2  13     1537.67     1933.88    252.05 o 
  24   2  13        4.89        0.00    230.48 o 
 -25   3  13      308.60      117.18    126.05 o 
 -23   3  13      899.25      930.99    152.02 o 
 -21   3  13     1658.57     1581.29    155.96 o 
 -19   3  13     1494.43     1378.99    143.47 o 
 -17   3  13      803.51      897.40    127.22 o 
 -15   3  13      124.91       98.56     98.25 o 
 -13   3  13      437.44      617.84    108.07 o 
 -11   3  13    11996.63    11715.65    354.65 o 
  -9   3  13        2.04       35.80     97.06 o 
  -7   3  13     4936.18     4591.27    142.60 o 
  -5   3  13    12660.18    12305.71    243.67 o 
  -3   3  13    50213.62    56822.64   1211.55 o 
  -1   3  13     3523.94     4228.59    236.16 o 
   1   3  13     1282.52     1215.04    103.04 o 
   3   3  13       42.06      271.25     61.47 o 
   5   3  13    10481.99    11684.97    191.40 o 
   7   3  13    31520.35    28937.51    429.57 o 
   9   3  13    27912.64    24839.36   3389.17 o 
  11   3  13    26977.34    26285.45    538.41 o 
  13   3  13     9646.91     9494.98    232.90 o 
  15   3  13     8390.06     8565.20    318.26 o 
  17   3  13     4020.98     3953.44    220.35 o 
  19   3  13     3040.80     3075.22    212.24 o 
  21   3  13     4931.43     4578.48    323.94 o 
  23   3  13     1695.43     1411.58    240.02 o 
 -26   4  13       87.10      142.76    206.68 o 
 -24   4  13      467.75      419.94    156.81 o 
 -22   4  13      825.70      806.84    162.25 o 
 -20   4  13     4256.04     3938.73    249.59 o 
 -18   4  13     5776.41     5385.87    269.21 o 
 -16   4  13     5139.98     4760.79    204.84 o 
 -14   4  13      326.45      259.23     84.24 o 
 -12   4  13      527.28      417.99     99.25 o 
 -10   4  13    26064.53    27377.78    320.64 o 
  -8   4  13    57525.19    54080.06   1056.08 o 
  -6   4  13   160122.20   163957.36   3145.83 o 
  -4   4  13     6233.42     6556.49    205.42 o 
  -2   4  13    29490.98    29411.96    735.42 o 
   0   4  13    35547.39    28343.49    547.81 o 
   2   4  13     6917.82     6389.19    284.57 o 
   4   4  13    55418.22    54351.59    919.88 o 
   6   4  13   163792.66   161433.72   3674.41 o 
   8   4  13    77969.25    77334.56   1625.56 o 
  10   4  13     1030.80     1185.48    143.71 o 
  12   4  13    34151.17    32074.14    531.76 o 
  14   4  13    18929.24    18206.13    675.25 o 
  16   4  13     6173.50     6214.29    251.59 o 
  18   4  13       76.52      176.35    121.86 o 
  20   4  13      443.03      573.15    188.50 o 
  22   4  13      352.74      247.15    189.93 o 
  24   4  13     1517.49     1959.53    274.50 o 
 -25   5  13      114.18        0.00    173.59 o 
 -23   5  13     1078.44     1170.71    210.61 o 
 -21   5  13     5440.87     4516.24    272.10 o 
 -19   5  13      383.58      315.44    156.14 o 
 -17   5  13     1309.51     1214.49    147.31 o 
 -15   5  13    12443.13    11831.31    273.40 o 
 -13   5  13     4771.42     4115.91    223.55 o 
 -11   5  13     1079.76     1161.84     99.98 o 
  -9   5  13    32109.52    31555.83    333.76 o 
  -7   5  13   105403.99   104795.28   1634.71 o 
  -5   5  13    32061.99    32047.06    965.81 o 
  -3   5  13     9344.15     9087.07    432.10 o 
  -1   5  13     2239.32     2690.72    106.84 o 
   1   5  13    19959.32    22699.01    528.37 o 
   3   5  13      358.34      530.85     71.86 o 
   5   5  13     1091.79      936.89     91.44 o 
   7   5  13    13624.74    11640.13    286.74 o 
   9   5  13     6463.42     6304.31    183.87 o 
  11   5  13     2114.72     2181.89    134.17 o 
  13   5  13     2811.41     2525.93    180.48 o 
  15   5  13       39.33        0.00    113.77 o 
  17   5  13       27.87        0.00    114.67 o 
  19   5  13     1224.30     1276.79    168.52 o 
  21   5  13     2576.58     2945.56    282.44 o 
  23   5  13      446.21      313.09    209.64 o 
 -26   6  13       25.23      157.24    195.02 o 
 -24   6  13       23.38        0.00    171.44 o 
 -22   6  13     1403.01     1590.67    238.77 o 
 -20   6  13    16636.55    15128.32    914.73 o 
 -18   6  13    31185.51    31172.27    891.14 o 
 -16   6  13    18566.29    17556.38    405.05 o 
 -14   6  13     2284.74     2284.13    189.72 o 
 -12   6  13     4588.57     4605.83    230.31 o 
 -10   6  13     1973.87     1769.72    135.70 o 
  -8   6  13    49626.59    47923.52   1067.41 o 
  -6   6  13    46769.22    42927.00    832.38 o 
  -4   6  13    49756.51    51325.12   1547.24 o 
  -2   6  13     1339.80     1786.56    207.30 o 
   0   6  13     6115.44     6159.82    150.31 o 
   2   6  13     6798.97     8080.73    211.22 o 
   4   6  13      494.05      362.99     75.77 o 
   6   6  13    19933.71    20045.17    534.07 o 
   8   6  13     4067.61     3577.88    236.66 o 
  10   6  13     2258.20     1963.27    157.57 o 
  12   6  13     9806.94     8927.94    273.31 o 
  14   6  13     4566.10     3831.41    210.96 o 
  16   6  13       22.49        0.00    112.45 o 
  18   6  13      474.98      524.77    139.41 o 
  20   6  13       63.99        0.00    158.53 o 
  22   6  13     1860.04     2272.62    274.50 o 
 -25   7  13     1112.38     1233.08    238.56 o 
 -23   7  13     3084.60     3069.81    294.31 o 
 -21   7  13     5201.24     4578.84    337.66 o 
 -19   7  13      273.93      337.77    205.59 o 
 -17   7  13     7289.67     7370.31    317.00 o 
 -15   7  13    14707.48    14811.43    380.05 o 
 -13   7  13     3255.06     3085.44    244.67 o 
 -11   7  13       57.96       55.27     68.91 o 
  -9   7  13    23497.74    23650.72    526.11 o 
  -7   7  13    35188.39    36721.41    587.39 o 
  -5   7  13     9336.55    10076.34    302.85 o 
  -3   7  13    29815.25    31154.69   1181.31 o 
  -1   7  13    16315.21    14721.28    474.57 o 
   1   7  13     9039.70     8197.75    184.30 o 
   3   7  13        2.52      105.75     74.80 o 
   5   7  13     2464.14     2957.15    152.19 o 
   7   7  13     4724.45     3997.73    196.38 o 
   9   7  13     1105.81      766.60    132.26 o 
  11   7  13     5403.63     5420.47    234.74 o 
  13   7  13      623.10      570.57    139.15 o 
  15   7  13     3719.23     3866.39    219.78 o 
  17   7  13       35.19        0.00    120.37 o 
  19   7  13       77.09        0.00    127.34 o 
  21   7  13     3644.45     3544.62    312.58 o 
  23   7  13     3086.33     3270.47    325.02 o 
 -24   8  13      482.11      641.53    209.14 o 
 -22   8  13     3225.52     3624.02    322.47 o 
 -20   8  13    11913.90    11597.43    464.75 o 
 -18   8  13    24803.01    23821.19    866.33 o 
 -16   8  13    17113.01    17101.99    417.76 o 
 -14   8  13     1916.55     1625.85    177.03 o 
 -12   8  13        2.79        0.00    125.60 o 
 -10   8  13     1587.34     1596.26    138.43 o 
  -8   8  13      190.39      319.30    216.92 o 
  -6   8  13    17456.22    17628.13    301.70 o 
  -4   8  13    48959.16    49519.30   1149.49 o 
  -2   8  13    29814.61    30711.46   1008.83 o 
   0   8  13    10346.85    11858.51    354.64 o 
   2   8  13     1150.04     1083.65     96.47 o 
   4   8  13     3316.58     3595.04    178.38 o 
   6   8  13    17028.57    15961.07    665.12 o 
   8   8  13    17083.53    17158.66    384.58 o 
  10   8  13    12271.62    11896.33    367.11 o 
  12   8  13      246.63      315.32    167.03 o 
  14   8  13       10.33        0.00    118.74 o 
  16   8  13     4208.21     3917.64    233.33 o 
  18   8  13       33.35       90.30    135.38 o 
  20   8  13     3934.28     3861.05    316.85 o 
  22   8  13     3919.49     4182.56    349.83 o 
 -23   9  13      458.37      492.71    204.58 o 
 -21   9  13      678.03      633.16    206.32 o 
 -19   9  13       98.34       58.77    251.77 o 
 -17   9  13     2919.63     2912.45    276.60 o 
 -15   9  13      334.08      280.71    156.55 o 
 -13   9  13     2064.00     2193.89    195.89 o 
 -11   9  13      433.30      609.97    151.82 o 
  -9   9  13      129.77       81.91    107.86 o 
  -7   9  13     4062.24     4373.78    199.89 o 
  -5   9  13    19037.81    18775.91    317.18 o 
  -3   9  13    33496.15    35790.56    834.55 o 
  -1   9  13    23281.21    23975.50    784.29 o 
   1   9  13     2774.46     2430.61    131.33 o 
   3   9  13       25.25      109.24     86.20 o 
   5   9  13      398.59      234.30    177.42 o 
   7   9  13     4881.21     5119.28    243.56 o 
   9   9  13    15465.22    16608.61    439.16 o 
  11   9  13    21073.25    20652.66    524.91 o 
  13   9  13     5175.44     4359.40    245.36 o 
  15   9  13      229.54      168.73    138.23 o 
  17   9  13     5294.74     5167.02    266.00 o 
  19   9  13     2283.70     2631.94    217.31 o 
  21   9  13      592.75      558.93    223.11 o 
 -22  10  13     1059.80     1152.86    236.10 o 
 -20  10  13      247.34       10.76    175.63 o 
 -18  10  13      432.33      276.22    185.38 o 
 -16  10  13     1143.45     1336.45    339.45 o 
 -14  10  13     5617.02     6094.97    287.35 o 
 -12  10  13     5111.82     4752.33    260.89 o 
 -10  10  13     5289.87     4613.74    217.68 o 
  -8  10  13      451.51      469.90    122.49 o 
  -6  10  13       74.43       17.64    113.94 o 
  -4  10  13    10180.34    10132.09    257.69 o 
  -2  10  13    42299.58    43074.40   1084.77 o 
   0  10  13    34762.54    37936.85    993.29 o 
   2  10  13    24542.35    21730.59   1876.79 o 
   4  10  13       69.28       82.65     85.44 o 
   6  10  13      834.63     1151.52    152.88 o 
   8  10  13     6391.51     7034.52    272.21 o 
  10  10  13      748.93      925.72    170.65 o 
  12  10  13     8150.18     8628.57    506.22 o 
  14  10  13    11917.35    11375.25    414.34 o 
  16  10  13      305.10      164.79    143.92 o 
  18  10  13      146.38      172.92    149.85 o 
  20  10  13     1711.97     2233.99    221.40 o 
 -23  11  13      646.31      580.87    253.02 o 
 -21  11  13     1644.20     1318.11    241.83 o 
 -19  11  13       83.25      313.08    191.89 o 
 -17  11  13      550.15      807.05    211.87 o 
 -15  11  13     6392.48     6674.82    369.77 o 
 -13  11  13    10871.67    11941.71    439.79 o 
 -11  11  13       10.39       74.35    138.13 o 
  -9  11  13    14632.58    13951.50    310.36 o 
  -7  11  13    11116.41    10591.95    270.18 o 
  -5  11  13    12189.26    12476.77    284.34 o 
  -3  11  13     4321.26     3727.76    196.98 o 
  -1  11  13      219.91      215.15    113.49 o 
   1  11  13     2266.27     2660.21    191.66 o 
   3  11  13       16.40        0.00    103.25 o 
   5  11  13       88.60      294.85    130.69 o 
   7  11  13     6844.12     6202.38    279.20 o 
   9  11  13    27811.15    27278.26    678.57 o 
  11  11  13    42320.36    41388.05   1325.07 o 
  13  11  13    18225.71    18241.20    884.19 o 
  15  11  13     5317.08     5391.90    282.94 o 
  17  11  13      124.94        8.62    146.96 o 
  19  11  13      174.19      201.24    157.91 o 
 -22  12  13      222.61      193.58    207.90 o 
 -20  12  13     1485.06     1427.70    248.25 o 
 -18  12  13     3201.69     3081.23    293.19 o 
 -16  12  13      491.87      537.74    205.41 o 
 -14  12  13     7248.37     7157.95    737.77 o 
 -12  12  13     7789.66     8268.35    388.58 o 
 -10  12  13     8726.43     8404.21    270.41 o 
  -8  12  13     4009.54     4182.89    216.99 o 
  -6  12  13     8202.82     7771.87    371.71 o 
  -4  12  13     7354.23     7392.29    246.24 o 
  -2  12  13      312.07      567.11    122.90 o 
   0  12  13       39.26      102.49    135.21 o 
   2  12  13       20.35        0.00    131.82 o 
   4  12  13       53.90       51.81    126.71 o 
   6  12  13    13443.00    12803.78    535.00 o 
   8  12  13     4338.38     4366.51    251.00 o 
  10  12  13      668.53      403.36    162.42 o 
  12  12  13      543.58      766.47    173.24 o 
  14  12  13       77.48        0.00    168.27 o 
  16  12  13     1780.83     2011.07    216.77 o 
  18  12  13      752.56      604.90    178.82 o 
 -21  13  13     2157.95     2090.60    321.91 o 
 -19  13  13      134.49      181.83    196.51 o 
 -17  13  13     2278.90     2577.52    573.68 o 
 -15  13  13     1823.27     1742.89    301.87 o 
 -13  13  13     4703.85     3944.55    320.89 o 
 -11  13  13    10416.10    11662.34    445.38 o 
  -9  13  13    23640.05    24018.63    408.60 o 
  -7  13  13    16966.04    17446.77    339.77 o 
  -5  13  13    10876.69    11092.59    281.68 o 
  -3  13  13       67.56        0.00    128.09 o 
  -1  13  13      413.61      336.44    145.16 o 
   1  13  13     4972.26     5650.05    272.83 o 
   3  13  13     9793.10     9646.44    316.45 o 
   5  13  13     9719.79    10698.54    424.63 o 
   7  13  13      751.51      592.10    149.19 o 
   9  13  13     6635.92     6225.00    662.43 o 
  11  13  13     5474.45     5865.60    297.75 o 
  13  13  13     7492.53     7591.99    325.62 o 
  15  13  13     7389.01     7830.00    337.35 o 
  17  13  13     1770.89     1911.39    222.83 o 
 -18  14  13     5683.85     5746.90    383.48 o 
 -16  14  13     1338.85     1418.84    248.65 o 
 -14  14  13     2599.14     2747.45    280.73 o 
 -12  14  13     4468.45     4377.77    333.88 o 
 -10  14  13     6561.04     7183.48    376.51 o 
  -8  14  13       19.48      424.55    160.69 o 
  -6  14  13     7582.93     7590.93    258.38 o 
  -4  14  13    11141.23    10965.50    341.34 o 
  -2  14  13     3839.64     3681.57    237.35 o 
   0  14  13        7.97        0.00    144.53 o 
   2  14  13      494.76      784.03    180.76 o 
   4  14  13      107.19      323.23    215.18 o 
   6  14  13     1713.13     1467.87    250.09 o 
   8  14  13       30.50        0.00    202.92 o 
  10  14  13      768.73      749.16    218.64 o 
  12  14  13      141.40        0.00    192.99 o 
  14  14  13     1243.12     1246.46    200.49 o 
  16  14  13     1455.12     1537.29    216.87 o 
 -17  15  13      589.22      515.18    217.80 o 
 -15  15  13     1642.27     1647.74    253.16 o 
 -13  15  13      625.44      993.06    224.95 o 
 -11  15  13     8308.20     8806.74    542.37 o 
  -9  15  13    10380.80    10624.11    351.22 o 
  -7  15  13     2272.49     2178.25    248.30 o 
  -5  15  13      719.19      900.11    179.62 o 
  -3  15  13     2065.00     2167.67    213.12 o 
  -1  15  13       17.88        0.00    169.01 o 
   1  15  13    36426.97    36738.46   1102.46 o 
   3  15  13    38293.24    37946.31    931.90 o 
   5  15  13    10023.78    10916.84    606.25 o 
   7  15  13      278.12      434.09    207.45 o 
   9  15  13     2462.92     2415.89    286.38 o 
  11  15  13      568.02      251.04    216.99 o 
  13  15  13     1443.00     1559.66    274.73 o 
  15  15  13     6963.95     7249.66    424.96 o 
 -16  16  13     1048.34     1056.36    233.83 o 
 -14  16  13      914.09      706.04    212.02 o 
 -12  16  13     1747.99     2165.77    260.38 o 
 -10  16  13        4.43        0.00    173.94 o 
  -8  16  13      121.08      258.31    210.71 o 
  -6  16  13     4967.26     5384.91    377.50 o 
  -4  16  13     5718.09     5234.91    378.33 o 
  -2  16  13     3092.36     2956.78    237.62 o 
   0  16  13      157.82        1.98    161.98 o 
   2  16  13     3161.81     2917.00    244.22 o 
   4  16  13      681.87     1188.34    241.83 o 
   6  16  13     1314.59     1579.46    261.88 o 
   8  16  13     1757.16     2414.84    334.44 o 
  10  16  13      247.22      173.48    212.48 o 
  12  16  13      221.89      163.53    216.03 o 
  14  16  13      601.45      551.14    237.37 o 
 -15  17  13        3.39       91.88    190.27 o 
 -13  17  13     1411.55     1415.53    248.84 o 
 -11  17  13     3248.77     4063.38    488.51 o 
  -9  17  13     1494.58     1002.07    338.20 o 
  -7  17  13      525.02      700.22    234.67 o 
  -5  17  13    11415.58    11377.34    483.56 o 
  -3  17  13     4930.07     5638.83    393.47 o 
  -1  17  13      719.15      476.45    173.25 o 
   1  17  13     8675.07     9397.47    363.17 o 
   3  17  13    24226.21    24991.10    529.55 o 
   5  17  13     6078.08     6108.20    398.65 o 
   7  17  13        2.28       92.21    223.95 o 
   9  17  13     6003.03     6218.07    415.06 o 
  11  17  13      836.50      575.20    237.86 o 
 -12  18  13     3528.52     3960.67    491.01 o 
 -10  18  13     2270.46     2918.52    433.39 o 
  -8  18  13      107.28       18.02    206.32 o 
  -6  18  13        4.77       46.38    230.48 o 
  -4  18  13      185.32        0.00    294.36 o 
  -2  18  13      158.18        0.00    215.78 o 
   0  18  13     2180.41     1867.07    283.77 o 
   2  18  13     2131.68     2530.40    243.94 o 
   4  18  13     1259.95     1321.07    214.19 o 
   6  18  13       10.55        0.00    226.14 o 
   8  18  13       80.77        0.00    281.83 o 
  10  18  13        6.47      166.44    228.93 o 
  -9  19  13      127.45        0.00    268.05 o 
  -7  19  13      114.56      242.44    223.57 o 
  -5  19  13      302.61      390.55    234.30 o 
  -3  19  13       36.79        0.00    219.31 o 
  -1  19  13      701.95       54.54    226.47 o 
   1  19  13     3351.33     3331.10    337.45 o 
   3  19  13     1124.34     1384.72    213.48 o 
   5  19  13      478.28      350.11    200.03 o 
   7  19  13      191.65      175.75    241.74 o 
  -4  20  13      125.14      211.38    236.24 o 
  -2  20  13      203.98      323.85    362.00 o 
   0  20  13     1327.40     1166.98    277.69 o 
   2  20  13      759.34      698.72    263.83 o 
 -26   0  14     4157.00     3016.22    458.45 o 
 -24   0  14    21573.86    18941.56    896.85 o 
 -22   0  14    35006.74    32739.70    782.86 o 
 -20   0  14     4937.62     4688.35    306.09 o 
 -18   0  14    17273.88    17613.01    483.50 o 
 -16   0  14    30311.13    33126.30    586.51 o 
 -14   0  14    24494.18    25798.35    486.31 o 
 -12   0  14      746.44      651.21    144.30 o 
 -10   0  14    56287.22    50492.37   2076.78 o 
  -8   0  14      164.52      404.50    106.47 o 
  -6   0  14     4594.61     4937.87    148.05 o 
  -4   0  14    12256.13     9943.01    491.01 o 
  -2   0  14    61027.27    61148.61   1002.07 o 
   0   0  14    22278.70    19079.35    563.66 o 
   2   0  14    41553.63    47334.98   2055.49 o 
   4   0  14    22172.49    24512.24    326.25 o 
   6   0  14    34232.58    30759.91    401.53 o 
   8   0  14    14334.24    10831.84   1619.59 o 
  10   0  14     1742.63     1744.01    164.77 o 
  12   0  14     1326.73     1345.27    235.49 o 
  14   0  14       78.57      410.85    210.43 o 
  16   0  14     1181.02     1422.93    280.58 o 
  18   0  14     4313.38     5471.28    435.90 o 
  20   0  14    12561.81    12616.02    626.29 o 
  22   0  14     4427.63     4168.60    458.45 o 
  24   0  14      144.71      571.18    300.62 o 
 -25   1  14      474.49      219.56    215.09 o 
 -23   1  14      170.07      525.96    181.43 o 
 -21   1  14      810.89      896.54    141.92 o 
 -19   1  14     1471.12     1588.51    149.50 o 
 -17   1  14      858.71     1109.15    133.15 o 
 -15   1  14      744.47      965.71    122.01 o 
 -13   1  14      559.35      676.02    102.41 o 
 -11   1  14     6897.77     6977.79    270.11 o 
  -9   1  14     4503.05     3949.12    138.89 o 
  -7   1  14    20520.72    19910.81    222.45 o 
  -5   1  14     3904.83     4269.92    137.47 o 
  -3   1  14    19827.94    22656.41    804.16 o 
  -1   1  14    35287.87    38086.16    749.93 o 
   1   1  14    17467.18    20054.04    425.18 o 
   3   1  14     1532.54     2688.67    102.58 o 
   5   1  14    17512.80    17635.99    388.82 o 
   7   1  14    18820.10    16827.04    233.27 o 
   9   1  14       65.80        0.00     50.55 o 
  11   1  14     6931.80     6548.59    257.74 o 
  13   1  14    19764.82    20121.73    348.46 o 
  15   1  14    10874.24    10376.05    348.08 o 
  17   1  14      341.91      409.89    132.86 o 
  19   1  14        7.40      130.30    168.03 o 
  21   1  14     2164.73     2591.60    269.19 o 
  23   1  14       31.26        0.00    177.04 o 
 -26   2  14     1506.27     1115.38    250.87 o 
 -24   2  14    10333.86    10303.29    521.87 o 
 -22   2  14    13101.28    13266.20    966.92 o 
 -20   2  14     2820.03     2649.72    179.63 o 
 -18   2  14     5506.80     5159.55    216.82 o 
 -16   2  14     4674.58     4780.98    204.15 o 
 -14   2  14       86.19        0.00     94.43 o 
 -12   2  14     7015.42     8674.62    209.47 o 
 -10   2  14    29402.60    29805.99    318.56 o 
  -8   2  14     9862.20    12375.52    275.16 o 
  -6   2  14      873.66      737.64     96.57 o 
  -4   2  14    12590.55    11517.86    213.54 o 
  -2   2  14     4529.71     3609.05    195.24 o 
   0   2  14     2166.97     2738.62    141.19 o 
   2   2  14     7327.11     7946.56    227.03 o 
   4   2  14    41182.80    44405.65   1156.00 o 
   6   2  14    33098.50    33792.14    369.54 o 
   8   2  14    33076.62    31572.09    470.43 o 
  10   2  14    10704.79    10367.30    576.08 o 
  12   2  14     6738.53     6996.00    234.27 o 
  14   2  14     5897.55     5878.59    205.06 o 
  16   2  14    11504.49    11361.15    307.16 o 
  18   2  14    14126.13    14341.02    430.18 o 
  20   2  14     8338.98     8948.46    551.14 o 
  22   2  14     6515.22     6871.67    538.61 o 
  24   2  14     1760.09     1816.53    325.67 o 
 -25   3  14        0.35        0.00    137.97 o 
 -23   3  14       58.92        0.00    146.61 o 
 -21   3  14        6.02      242.10    146.21 o 
 -19   3  14     2454.05     2513.62    207.56 o 
 -17   3  14      829.80     1252.17    133.50 o 
 -15   3  14     1078.87     1180.15    127.83 o 
 -13   3  14       42.58      132.18    121.48 o 
 -11   3  14    15361.25    15718.36    332.31 o 
  -9   3  14    71646.60    74606.22   1299.60 o 
  -7   3  14    96589.70    97617.33   1358.32 o 
  -5   3  14    53003.18    54694.01    544.72 o 
  -3   3  14        6.11       58.68     85.73 o 
  -1   3  14   113159.79   128599.33   3434.40 o 
   1   3  14    11411.13    13399.67    380.97 o 
   3   3  14     2766.57     2094.01    242.02 o 
   5   3  14   131976.88   126403.54   2618.27 o 
   7   3  14   161894.13   163029.92   1964.52 o 
   9   3  14    22057.93    20957.84    766.58 o 
  11   3  14     7565.55     7531.81    252.02 o 
  13   3  14    21282.10    21906.58    318.58 o 
  15   3  14    15680.63    14461.81    330.73 o 
  17   3  14        7.57       38.22    115.18 o 
  19   3  14     3732.89     4087.88    234.59 o 
  21   3  14     3657.97     3891.81    338.20 o 
  23   3  14       17.91        0.00    216.70 o 
 -26   4  14      313.12      486.89    212.46 o 
 -24   4  14       32.51        0.00    136.46 o 
 -22   4  14       43.44       23.01    137.10 o 
 -20   4  14     1471.69     1223.57    177.67 o 
 -18   4  14        3.39        0.00    121.18 o 
 -16   4  14     4143.28     3812.42    234.77 o 
 -14   4  14     8426.88     8974.70    298.07 o 
 -12   4  14    11582.92    10144.20    289.52 o 
 -10   4  14        3.34        0.00     87.09 o 
  -8   4  14    28561.45    30463.65    413.38 o 
  -6   4  14    40276.74    40377.45   1052.62 o 
  -4   4  14    18761.24    21969.00    352.82 o 
  -2   4  14     1939.88     2085.87    144.19 o 
   0   4  14     7753.30     8306.88    216.82 o 
   2   4  14     1363.17     1818.33    225.46 o 
   4   4  14     7390.16     8523.65    231.85 o 
   6   4  14     9078.90     8574.01    254.64 o 
   8   4  14     6102.62     5896.79    183.52 o 
  10   4  14     4250.13     4335.69    170.58 o 
  12   4  14     1017.05     1229.25    122.55 o 
  14   4  14     4291.33     4057.51    211.68 o 
  16   4  14     5974.23     5930.63    248.24 o 
  18   4  14      184.16      171.41    127.98 o 
  20   4  14       36.41        0.00    174.48 o 
  22   4  14       19.54        0.00    180.79 o 
 -25   5  14       16.43        0.00    156.07 o 
 -23   5  14      160.46       49.69    144.02 o 
 -21   5  14     1607.62     1351.29    189.01 o 
 -19   5  14     7264.67     7077.68    305.60 o 
 -17   5  14     9235.44     9331.29    319.52 o 
 -15   5  14     2458.54     2520.89    205.18 o 
 -13   5  14        2.24      138.84    125.35 o 
 -11   5  14     1088.14      758.58    243.71 o 
  -9   5  14    55712.90    56557.95   1202.65 o 
  -7   5  14    73261.87    73337.57   2040.81 o 
  -5   5  14    96645.66   102355.23   3337.11 o 
  -3   5  14     8518.06     9127.34    538.41 o 
  -1   5  14     1668.32     2190.01    129.66 o 
   1   5  14     6634.83     6354.71    180.23 o 
   3   5  14     9964.08    10897.62    219.51 o 
   5   5  14    74860.43    77024.96   2922.37 o 
   7   5  14    95855.10    93185.99   2592.73 o 
   9   5  14     5883.08     6502.05    223.54 o 
  11   5  14      280.33      416.02    117.34 o 
  13   5  14    17081.65    18239.71    374.85 o 
  15   5  14      618.54      663.97    142.22 o 
  17   5  14      422.58      355.46    134.31 o 
  19   5  14     2466.09     2373.12    203.80 o 
  21   5  14      293.80      227.37    189.14 o 
  23   5  14     1074.70     1341.47    253.29 o 
 -24   6  14      986.35      876.13    210.66 o 
 -22   6  14     3521.98     3673.94    261.13 o 
 -20   6  14     4154.09     3708.80    248.62 o 
 -18   6  14      572.77      372.24    162.66 o 
 -16   6  14    13125.17    13434.45    377.15 o 
 -14   6  14    13455.25    15149.57    371.74 o 
 -12   6  14     5586.35     5645.26    260.93 o 
 -10   6  14    21900.61    21460.65    327.47 o 
  -8   6  14    45661.00    44368.77   1124.18 o 
  -6   6  14    63905.85    59809.87   1242.42 o 
  -4   6  14     4149.35     4625.31    211.67 o 
  -2   6  14    13984.19    13427.28    357.61 o 
   0   6  14    12275.28    13423.79    455.24 o 
   2   6  14     1906.43     2049.52    131.56 o 
   4   6  14      997.19     1162.95    117.28 o 
   6   6  14     1613.19     1514.41    110.35 o 
   8   6  14     6875.16     6349.61    594.09 o 
  10   6  14     3480.66     3338.90    189.37 o 
  12   6  14      870.03      818.03    142.28 o 
  14   6  14    11514.51    11195.92    308.51 o 
  16   6  14      676.31      775.95    145.58 o 
  18   6  14     1094.90      927.52    156.17 o 
  20   6  14     3084.36     3445.19    294.94 o 
  22   6  14     3934.13     4378.65    346.28 o 
 -25   7  14      505.80      509.26    211.20 o 
 -23   7  14      646.41      517.25    209.47 o 
 -21   7  14     6818.57     7169.01    385.54 o 
 -19   7  14    25062.89    23704.04    658.93 o 
 -17   7  14    28146.21    27456.11    631.10 o 
 -15   7  14     7443.46     9414.84    335.88 o 
 -13   7  14     2790.30     2808.00    211.63 o 
 -11   7  14        8.26       21.68     99.90 o 
  -9   7  14     1672.06     1986.38    144.04 o 
  -7   7  14    39590.03    40985.19    760.23 o 
  -5   7  14    37244.40    36686.13   1337.52 o 
  -3   7  14    44693.59    47268.41   1983.32 o 
  -1   7  14    12158.25    12368.66    535.88 o 
   1   7  14     2733.20     2459.70    146.34 o 
   3   7  14     1607.32     2120.74    142.47 o 
   5   7  14      193.60      356.17    101.24 o 
   7   7  14      149.47       40.62    159.89 o 
   9   7  14     3250.74     3410.94    403.62 o 
  11   7  14     8916.39     7745.27    296.25 o 
  13   7  14       22.35        0.00    131.20 o 
  15   7  14     3906.57     3891.86    251.86 o 
  17   7  14     1569.34     1738.65    180.06 o 
  19   7  14     1020.28      833.48    166.88 o 
  21   7  14      279.47      461.87    203.51 o 
 -24   8  14     2148.19     2022.81    273.25 o 
 -22   8  14     3801.51     3467.15    309.23 o 
 -20   8  14     1431.02     1398.07    234.14 o 
 -18   8  14      721.74      658.05    178.40 o 
 -16   8  14     6045.65     5959.96    302.25 o 
 -14   8  14     9330.27     9298.15    319.63 o 
 -12   8  14       12.35       69.90    132.93 o 
 -10   8  14      997.96     1427.43    139.30 o 
  -8   8  14    14570.32    15073.49    391.24 o 
  -6   8  14     1444.73     1595.24    139.61 o 
  -4   8  14    28829.11    28953.19   1007.03 o 
  -2   8  14    11369.30    10152.75    461.39 o 
   0   8  14    12272.92    13428.61    606.02 o 
   2   8  14      367.78      322.89    101.45 o 
   4   8  14     1716.93     1522.01    124.65 o 
   6   8  14      635.01      796.25    168.61 o 
   8   8  14     1368.03     1230.88    190.70 o 
  10   8  14    12146.39    11479.39    337.33 o 
  12   8  14     1840.16     1969.59    178.32 o 
  14   8  14        1.52        0.00    179.06 o 
  16   8  14     3500.87     3827.98    237.64 o 
  18   8  14      591.96      642.21    158.13 o 
  20   8  14      524.70      545.91    164.29 o 
  22   8  14     2456.36     3000.93    458.45 o 
 -23   9  14      830.39      706.88    217.23 o 
 -21   9  14     2223.55     2382.52    267.85 o 
 -19   9  14     3194.79     3125.16    291.40 o 
 -17   9  14     4287.53     4402.11    296.54 o 
 -15   9  14    12256.39    13178.64    532.95 o 
 -13   9  14      244.06      310.61    146.33 o 
 -11   9  14      358.60      315.87    146.41 o 
  -9   9  14      265.09      342.88    124.25 o 
  -7   9  14        7.29        0.00    105.91 o 
  -5   9  14    11029.29    10772.26    265.22 o 
  -3   9  14    45675.23    48612.32   1354.88 o 
  -1   9  14    71040.05    68507.42   2095.05 o 
   1   9  14    25308.48    25080.03    977.74 o 
   3   9  14    10723.90    11969.06    483.81 o 
   5   9  14      864.85      855.15    137.74 o 
   7   9  14     4010.00     4290.17    278.05 o 
   9   9  14      532.72      424.81    174.15 o 
  11   9  14      985.16     1210.61    229.55 o 
  13   9  14     6304.34     6650.12    351.59 o 
  15   9  14     2589.64     2672.04    209.65 o 
  17   9  14     1035.26     1330.15    185.62 o 
  19   9  14      412.76      392.65    156.62 o 
  21   9  14     2505.38     2806.69    301.71 o 
 -22  10  14      481.07      288.73    191.98 o 
 -20  10  14      237.00       36.21    173.59 o 
 -18  10  14      163.52      127.05    174.36 o 
 -16  10  14      417.48      313.64    184.72 o 
 -14  10  14     2887.81     2999.61    231.67 o 
 -12  10  14     9222.03     9042.78    313.72 o 
 -10  10  14      111.82       46.82    116.57 o 
  -8  10  14      664.27      758.90    133.00 o 
  -6  10  14     9853.32     9653.43    258.64 o 
  -4  10  14    16069.03    16474.61    310.21 o 
  -2  10  14     8560.50     8349.68    245.93 o 
   0  10  14      896.71      782.95    129.15 o 
   2  10  14     7092.22     6933.84    383.11 o 
   4  10  14     6040.90     4842.28    245.61 o 
   6  10  14     2809.11     3259.04    558.65 o 
   8  10  14     7993.66     7730.55    587.46 o 
  10  10  14    37170.54    35653.14   3381.98 o 
  12  10  14    29272.83    29540.29   2721.86 o 
  14  10  14     2127.84     2583.76    286.16 o 
  16  10  14       17.35        0.00    146.44 o 
  18  10  14      209.99      247.74    151.13 o 
  20  10  14       10.95        0.00    145.50 o 
 -21  11  14        1.52        0.00    178.09 o 
 -19  11  14      960.45      916.45    220.82 o 
 -17  11  14       63.34      135.23    179.27 o 
 -15  11  14     1396.90     1369.06    233.98 o 
 -13  11  14    19823.04    19867.94    439.47 o 
 -11  11  14     1716.93     1285.55    174.89 o 
  -9  11  14      391.30      753.23    133.99 o 
  -7  11  14      415.49      441.86    126.79 o 
  -5  11  14     1652.26     1922.16    159.75 o 
  -3  11  14     4298.96     3847.87    205.27 o 
  -1  11  14    15390.86    15808.72    307.26 o 
   1  11  14    15739.66    14370.45    353.91 o 
   3  11  14     1255.05     1166.75    163.09 o 
   5  11  14    10628.44    10809.19    434.65 o 
   7  11  14     5168.01     4799.73    532.35 o 
   9  11  14     4471.77     4135.76    321.33 o 
  11  11  14     2626.75     2827.23    272.96 o 
  13  11  14     7191.58     7204.60   1059.69 o 
  15  11  14      243.39      173.27    186.38 o 
  17  11  14      315.01      129.17    193.92 o 
  19  11  14      272.85       27.19    200.08 o 
 -20  12  14      275.17        0.00    185.99 o 
 -18  12  14     2830.82     2783.36    290.93 o 
 -16  12  14     1562.67     1839.82    253.59 o 
 -14  12  14    23647.41    22321.00    804.16 o 
 -12  12  14     2271.36     2127.88    253.02 o 
 -10  12  14      502.78      309.09    133.13 o 
  -8  12  14     5332.76     5804.53    229.31 o 
  -6  12  14     6340.66     7006.40    244.82 o 
  -4  12  14     4232.13     4149.92    206.57 o 
  -2  12  14       39.79        0.00    130.63 o 
   0  12  14       84.30        0.00    133.51 o 
   2  12  14        5.18        0.00    133.95 o 
   4  12  14     1571.41     1726.16    184.80 o 
   6  12  14       97.29        0.00    163.79 o 
   8  12  14    12504.31    11800.21    437.97 o 
  10  12  14    17160.46    16410.38    825.45 o 
  12  12  14    12452.43    11750.27   1123.57 o 
  14  12  14     8169.47     8779.78    448.42 o 
  16  12  14     2982.41     3124.72    491.01 o 
  18  12  14      149.91      171.74    209.91 o 
 -19  13  14     2528.74     2765.02    387.05 o 
 -17  13  14     3139.71     3566.08    322.38 o 
 -15  13  14     1968.37     2433.17    467.21 o 
 -13  13  14     7643.69     7537.18    497.28 o 
 -11  13  14    11279.29    11358.42    578.69 o 
  -9  13  14     1562.59     1689.63    168.34 o 
  -7  13  14     3261.93     3479.82    205.98 o 
  -5  13  14    11016.97    11004.75    283.95 o 
  -3  13  14     4516.89     5015.51    261.49 o 
  -1  13  14       55.71        0.00    135.09 o 
   1  13  14     1835.71     1516.81    187.47 o 
   3  13  14        1.90        0.00    138.57 o 
   5  13  14      101.65      286.12    184.35 o 
   7  13  14     2881.76     2912.37    278.05 o 
   9  13  14       11.15      139.07    196.41 o 
  11  13  14      442.99      186.02    194.47 o 
  13  13  14       47.15       93.42    206.15 o 
  15  13  14      984.65      875.64    335.69 o 
  17  13  14     1935.41     1981.14    283.16 o 
 -18  14  14     1305.72     1069.70    299.37 o 
 -16  14  14     3005.08     2812.64    293.48 o 
 -14  14  14      949.05     1243.07    231.73 o 
 -12  14  14      436.05      584.96    212.22 o 
 -10  14  14     6833.68     7731.68    514.81 o 
  -8  14  14     8881.05     9852.45    289.36 o 
  -6  14  14     2252.15     2682.28    184.42 o 
  -4  14  14     1088.66     1091.07    169.94 o 
  -2  14  14       70.51      184.26    148.57 o 
   0  14  14     4878.16     4562.95    278.36 o 
   2  14  14    26182.34    25758.36   1182.18 o 
   4  14  14     8988.17     9757.40    341.45 o 
   6  14  14     2424.20     2198.43    265.85 o 
   8  14  14      179.23       27.77    190.11 o 
  10  14  14       76.01        0.00    191.29 o 
  12  14  14      705.45      723.53    231.73 o 
  14  14  14     5167.63     5846.94    391.47 o 
  16  14  14     3578.07     3653.68    488.51 o 
 -17  15  14     2846.30     2833.98    303.48 o 
 -15  15  14      309.83      730.70    215.18 o 
 -13  15  14       30.71        0.00    184.13 o 
 -11  15  14      769.77      687.09    217.56 o 
  -9  15  14     1451.25     1498.88    194.64 o 
  -7  15  14     2672.11     2661.96    285.39 o 
  -5  15  14     7979.07     8657.76    422.80 o 
  -3  15  14     8478.86     8719.27    335.39 o 
  -1  15  14     3118.53     3062.94    228.42 o 
   1  15  14      376.71      200.91    167.93 o 
   3  15  14      855.92     1167.02    196.60 o 
   5  15  14      434.40      838.59    178.54 o 
   7  15  14      731.39      921.90    225.85 o 
   9  15  14       79.61        0.00    200.17 o 
  11  15  14      155.32       36.32    209.03 o 
  13  15  14       25.95        0.00    206.23 o 
  15  15  14     1179.60     1485.80    260.40 o 
 -16  16  14      524.83      480.80    209.91 o 
 -14  16  14      163.93       87.33    183.34 o 
 -12  16  14     3001.51     3414.42    302.52 o 
 -10  16  14     4613.11     4752.00    331.65 o 
  -8  16  14      183.75        0.00    191.79 o 
  -6  16  14     5057.30     5586.76    382.99 o 
  -4  16  14     6762.80     7537.52    319.21 o 
  -2  16  14     1285.87     1583.27    205.15 o 
   0  16  14     5287.11     5426.02    295.15 o 
   2  16  14    14069.11    14903.59    422.39 o 
   4  16  14    19254.68    19790.80    794.77 o 
   6  16  14     2326.23     2396.42    299.59 o 
   8  16  14     2602.22     2880.32    303.76 o 
  10  16  14     2244.74     2120.59    296.68 o 
  12  16  14       26.81        0.00    190.27 o 
 -13  17  14     3030.74     2982.50    298.60 o 
 -11  17  14     2724.90     2775.72    423.37 o 
  -9  17  14        5.76       20.04    265.55 o 
  -7  17  14      200.16       55.22    224.21 o 
  -5  17  14      963.67     1006.61    257.12 o 
  -3  17  14      584.27      256.34    223.95 o 
  -1  17  14     1485.98     1592.78    215.99 o 
   1  17  14     3626.37     3900.45    269.43 o 
   3  17  14      538.48      697.73    196.06 o 
   5  17  14      825.81      545.25    186.39 o 
   7  17  14       78.97      127.68    216.09 o 
   9  17  14      130.25      272.52    225.73 o 
  11  17  14       74.46      231.79    238.83 o 
 -10  18  14      587.05      926.91    338.20 o 
  -8  18  14      535.60      786.86    242.51 o 
  -6  18  14     4650.98     4783.15    383.94 o 
  -4  18  14     1922.54     2054.63    297.11 o 
  -2  18  14      401.90      298.31    231.71 o 
   0  18  14     2826.42     3202.54    250.52 o 
   2  18  14     6923.96     7696.44    355.60 o 
   4  18  14     3345.46     3358.94    306.34 o 
   6  18  14      952.04      931.37    194.62 o 
   8  18  14     1041.50      891.12    367.01 o 
  -7  19  14      123.77      249.43    229.22 o 
  -5  19  14      185.82      416.39    240.21 o 
  -3  19  14      172.47      206.38    244.25 o 
  -1  19  14     1234.22     1246.35    278.81 o 
   1  19  14     2241.46     2654.64    328.07 o 
   3  19  14     2126.33     2294.90    245.71 o 
   5  19  14     1997.06     1971.17    243.12 o 
 -25   1  15     9394.21     9073.53    482.51 o 
 -23   1  15    25582.79    23614.38    704.06 o 
 -21   1  15    16886.71    16709.22    585.29 o 
 -19   1  15        6.09        0.00    260.54 o 
 -17   1  15    11256.07    10953.71    470.25 o 
 -15   1  15     8844.58     7880.20    414.41 o 
 -13   1  15     1212.88     1217.47    152.88 o 
 -11   1  15    21769.79    20179.36    352.55 o 
  -9   1  15    39289.13    43806.63    716.54 o 
  -7   1  15    10545.64    10390.13    382.18 o 
  -5   1  15     2492.33     3768.72    328.18 o 
  -3   1  15     1125.33     1105.67    171.14 o 
  -1   1  15      224.74      162.39    138.85 o 
   1   1  15       89.57      110.04     73.80 o 
   3   1  15     6621.78     5615.89    170.08 o 
   5   1  15    15071.40    14434.61    323.62 o 
   7   1  15     8820.48     9349.28    238.65 o 
   9   1  15     6109.73     5311.42    275.53 o 
  11   1  15       75.38       16.66     88.01 o 
  13   1  15     2988.97     2615.17    214.14 o 
  15   1  15      270.11      172.12    116.48 o 
  17   1  15     8385.02     8320.96    279.96 o 
  19   1  15     9532.00     9414.45    389.71 o 
  21   1  15     6230.55     6843.63    369.31 o 
  23   1  15     3094.44     3459.87    314.33 o 
 -26   2  15      233.43      137.78    235.49 o 
 -24   2  15        8.35        0.00    200.17 o 
 -22   2  15      201.45      126.87    213.99 o 
 -20   2  15      140.24        0.00    191.70 o 
 -18   2  15      980.08      835.75    164.26 o 
 -16   2  15       45.24       42.91    129.26 o 
 -14   2  15      521.66      526.86    142.99 o 
 -12   2  15     2531.74     2205.23    181.75 o 
 -10   2  15    16749.19    15655.96    314.06 o 
  -8   2  15    36739.00    37087.43    413.06 o 
  -6   2  15    25183.87    25517.25    547.28 o 
  -4   2  15     1117.68     1270.31    116.31 o 
  -2   2  15    41401.51    40521.10   1378.17 o 
   0   2  15    47578.94    49472.59   1298.58 o 
   2   2  15     2506.08     2254.15    176.67 o 
   4   2  15    20798.77    21348.05    655.78 o 
   6   2  15    92403.20    96509.41    757.08 o 
   8   2  15    54686.25    52876.96    737.88 o 
  10   2  15     4385.46     4694.13    203.59 o 
  12   2  15     2634.93     2787.25    183.69 o 
  14   2  15     6820.25     7632.76    220.85 o 
  16   2  15     4098.35     4026.39    217.90 o 
  18   2  15      688.84      889.58    152.70 o 
  20   2  15     3604.49     4217.44    383.29 o 
  22   2  15     1947.95     1997.87    260.24 o 
 -25   3  15     2797.59     2391.65    450.93 o 
 -23   3  15     3076.21     2716.84    305.21 o 
 -21   3  15     2989.13     3070.61    321.33 o 
 -19   3  15      254.07      251.27    132.77 o 
 -17   3  15       42.97        0.00    128.74 o 
 -15   3  15     8919.43     8613.31    292.64 o 
 -13   3  15    20301.96    19316.35    372.84 o 
 -11   3  15    28523.00    26349.13    409.51 o 
  -9   3  15    11289.98    12156.75    290.96 o 
  -7   3  15       32.34        0.00     94.93 o 
  -5   3  15     2323.80     2451.00    152.43 o 
  -3   3  15     1524.30     1376.01    118.39 o 
  -1   3  15    25028.09    32043.12    794.30 o 
   1   3  15     7244.45     6853.40    207.67 o 
   3   3  15     1530.72     1471.15    126.81 o 
   5   3  15     4222.95     3109.91    189.90 o 
   7   3  15    12687.61    12715.34    287.77 o 
   9   3  15    16347.49    17227.38    486.11 o 
  11   3  15       75.19       25.05     92.77 o 
  13   3  15     1019.25     1207.37    126.45 o 
  15   3  15     5062.21     5504.15    244.17 o 
  17   3  15     2678.67     3149.38    208.03 o 
  19   3  15     1776.53     1925.36    189.81 o 
  21   3  15     3320.80     3283.07    292.27 o 
  23   3  15      806.25      748.12    225.47 o 
 -24   4  15      285.52      127.15    210.78 o 
 -22   4  15      538.21      513.44    221.42 o 
 -20   4  15      832.90      785.14    168.42 o 
 -18   4  15      540.10      361.75    148.05 o 
 -16   4  15      335.28       62.57    137.56 o 
 -14   4  15      241.77      115.35    128.49 o 
 -12   4  15     2487.94     2524.91    199.65 o 
 -10   4  15    17576.22    15950.85    311.46 o 
  -8   4  15    63330.09    63476.21    814.33 o 
  -6   4  15    94272.55    95292.95   1100.90 o 
  -4   4  15    22814.38    23278.40    918.28 o 
  -2   4  15     4877.77     4297.93    187.45 o 
   0   4  15    14205.15    16417.00    372.44 o 
   2   4  15     2091.13     1946.91    146.83 o 
   4   4  15    63424.30    63283.69    908.31 o 
   6   4  15   154395.56   152254.95   3542.62 o 
   8   4  15    98798.05    96042.17   2924.54 o 
  10   4  15     8895.42     8871.68    293.85 o 
  12   4  15     5120.42     4441.29    219.07 o 
  14   4  15     5933.32     6061.88    242.38 o 
  16   4  15       63.67       82.58    117.68 o 
  18   4  15     1530.90     1933.52    188.99 o 
  20   4  15     7439.31     7564.02    382.43 o 
  22   4  15     1038.29     1281.03    242.75 o 
 -25   5  15       64.53        0.00    290.60 o 
 -23   5  15     1123.38     1163.07    250.28 o 
 -21   5  15     2733.94     2858.76    231.59 o 
 -19   5  15      256.60        0.00    134.18 o 
 -17   5  15     2683.31     2566.12    212.61 o 
 -15   5  15    28989.56    27059.61    481.16 o 
 -13   5  15     9879.12     9774.76    299.06 o 
 -11   5  15      303.33      287.22     97.62 o 
  -9   5  15    18105.11    18331.49    336.28 o 
  -7   5  15    51760.82    51286.27   1783.00 o 
  -5   5  15    12967.02    14044.79    758.98 o 
  -3   5  15       40.22      128.57     86.76 o 
  -1   5  15     9580.34     8897.46    319.28 o 
   1   5  15    14117.37    13703.12    473.68 o 
   3   5  15        5.81        0.00     88.65 o 
   5   5  15      429.23      147.53    121.94 o 
   7   5  15     4313.08     4595.63    193.14 o 
   9   5  15        4.30        0.00    110.81 o 
  11   5  15     3131.89     3400.59    246.81 o 
  13   5  15     2894.57     3277.81    211.13 o 
  15   5  15     7614.46     7752.45    270.86 o 
  17   5  15      175.55        7.96    122.72 o 
  19   5  15     1400.82     1334.41    179.46 o 
  21   5  15     2180.21     2348.77    270.03 o 
  23   5  15      904.47     1263.75    246.21 o 
 -24   6  15       21.11        0.00    288.09 o 
 -22   6  15       63.51       57.85    150.34 o 
 -20   6  15     7411.54     7459.92    321.13 o 
 -18   6  15     8780.68     8834.26    331.29 o 
 -16   6  15     3028.12     2666.38    221.21 o 
 -14   6  15     2082.38     2205.19    199.78 o 
 -12   6  15     1413.86     1387.70    175.03 o 
 -10   6  15     6973.94     6335.13    217.54 o 
  -8   6  15    11990.71    11705.17    292.59 o 
  -6   6  15    49097.31    49875.68   1640.17 o 
  -4   6  15    48322.31    49539.79   1372.59 o 
  -2   6  15     6145.78     6462.58    309.38 o 
   0   6  15     4559.31     4734.96    216.90 o 
   2   6  15      149.41      143.91     94.37 o 
   4   6  15     5402.04     5487.48    193.28 o 
   6   6  15    31476.00    28869.31    892.40 o 
   8   6  15    18512.42    18088.97    920.15 o 
  10   6  15      210.78      522.62    333.19 o 
  12   6  15     4619.18     3891.92    378.28 o 
  14   6  15     1852.45     2115.33    261.79 o 
  16   6  15      670.71      656.32    179.79 o 
  18   6  15     3992.89     4566.50    255.96 o 
  20   6  15     2043.26     2380.58    274.50 o 
  22   6  15        4.71        0.00    273.06 o 
 -23   7  15     4827.10     4335.48    336.47 o 
 -21   7  15     6836.77     6772.04    318.16 o 
 -19   7  15      462.37      202.28    163.46 o 
 -17   7  15     5674.68     6210.78    303.49 o 
 -15   7  15    17673.40    18402.06    424.97 o 
 -13   7  15     1257.78     1605.85    185.29 o 
 -11   7  15    11144.57    10132.11    262.19 o 
  -9   7  15    25044.17    24911.54    604.58 o 
  -7   7  15    46287.84    43490.60   1371.15 o 
  -5   7  15      691.31      851.39    123.20 o 
  -3   7  15    19621.70    18797.79    497.19 o 
  -1   7  15     4654.87     5368.63    244.80 o 
   1   7  15      240.04      208.80     98.88 o 
   3   7  15     2026.57     2339.69    146.18 o 
   5   7  15      240.05      249.44    102.49 o 
   7   7  15     3776.51     3270.56    210.21 o 
   9   7  15      241.99      300.43    313.15 o 
  11   7  15     7999.83     7004.87    445.92 o 
  13   7  15     6474.93     6042.36    395.82 o 
  15   7  15    11983.64    11158.03    402.01 o 
  17   7  15      376.27      136.53    171.83 o 
  19   7  15      940.67      899.95    316.90 o 
  21   7  15     4648.38     5050.42    501.03 o 
 -24   8  15      120.22      340.86    209.18 o 
 -22   8  15      711.07      831.29    215.90 o 
 -20   8  15     3075.65     3632.32    306.38 o 
 -18   8  15    11614.53    11808.54    377.17 o 
 -16   8  15    15409.18    14470.83    399.48 o 
 -14   8  15     1389.02     1181.95    191.20 o 
 -12   8  15     2074.50     2175.02    201.66 o 
 -10   8  15     4668.40     4830.36    221.29 o 
  -8   8  15        5.64        0.00    104.05 o 
  -6   8  15     5090.43     4534.51    204.47 o 
  -4   8  15    50062.20    51712.98   1742.50 o 
  -2   8  15    57338.21    56264.07   2223.78 o 
   0   8  15    27429.67    25979.29    950.98 o 
   2   8  15    14426.76    14430.17    394.49 o 
   4   8  15      328.17      487.92    114.46 o 
   6   8  15     1528.66     1803.10    162.68 o 
   8   8  15     1919.22     2271.40    215.92 o 
  10   8  15      143.32      105.65    152.31 o 
  12   8  15    11494.54    11392.04    881.82 o 
  14   8  15     4404.01     4495.68    302.02 o 
  16   8  15    10665.67    10746.73    622.53 o 
  18   8  15     1857.25     1772.13    239.98 o 
  20   8  15       15.88        0.00    229.22 o 
 -23   9  15     2303.45     2510.48    294.71 o 
 -21   9  15     3254.67     3238.21    489.76 o 
 -19   9  15      172.28       42.29    173.07 o 
 -17   9  15     2141.51     2624.24    223.98 o 
 -15   9  15      213.13       81.75    152.29 o 
 -13   9  15      237.00      287.92    147.94 o 
 -11   9  15     4690.16     4819.70    260.26 o 
  -9   9  15    15680.34    15592.10    314.48 o 
  -7   9  15      286.04      303.03    119.24 o 
  -5   9  15    16122.98    18423.68    327.02 o 
  -3   9  15    25880.17    24909.21    634.59 o 
  -1   9  15      249.62      450.58    122.32 o 
   1   9  15    12500.95    11079.07    416.55 o 
   3   9  15    18037.80    18487.06    587.27 o 
   5   9  15     5949.15     6424.99    253.25 o 
   7   9  15     1909.87     1932.74    213.45 o 
   9   9  15    13106.15    13621.85    896.85 o 
  11   9  15     8593.58     8036.76    361.86 o 
  13   9  15      169.72      339.66    187.67 o 
  15   9  15     3445.30     3236.52    295.61 o 
  17   9  15      810.78      741.75    209.01 o 
  19   9  15      105.20        0.00    170.39 o 
 -22  10  15       71.47        0.00    173.95 o 
 -20  10  15      502.65      592.23    230.48 o 
 -18  10  15       16.68        0.00    156.86 o 
 -16  10  15     1078.03     1004.45    231.73 o 
 -14  10  15    11865.50    11784.01    385.65 o 
 -12  10  15     1966.65     1962.84    200.54 o 
 -10  10  15     3283.84     3277.51    193.46 o 
  -8  10  15       11.76        1.00    112.07 o 
  -6  10  15        3.77        0.00    111.01 o 
  -4  10  15     7218.39     6792.17    237.48 o 
  -2  10  15    64125.79    66351.88   2271.14 o 
   0  10  15    44348.88    43902.32   1099.96 o 
   2  10  15    17972.89    17515.23    742.61 o 
   4  10  15       29.75      171.29    133.02 o 
   6  10  15     7599.55     7036.22    449.16 o 
   8  10  15     1497.47     1435.31    271.81 o 
  10  10  15     2984.46     3766.18    516.06 o 
  12  10  15     7167.99     7255.12    364.80 o 
  14  10  15     8441.91     8423.04    749.04 o 
  16  10  15      716.50     1025.42    228.18 o 
  18  10  15      301.94        0.00    271.81 o 
  20  10  15      264.82        0.00    193.92 o 
 -21  11  15      143.07      349.38    199.68 o 
 -19  11  15     2594.67     2849.34    290.93 o 
 -17  11  15      673.44      588.01    207.05 o 
 -15  11  15     7361.46     7426.09    386.94 o 
 -13  11  15    17906.64    17923.99    431.04 o 
 -11  11  15    15108.29    16002.14    398.17 o 
  -9  11  15      120.89       68.17    119.36 o 
  -7  11  15        6.51        0.00    113.21 o 
  -5  11  15    10918.56    11612.44    282.60 o 
  -3  11  15     5195.39     5847.28    247.33 o 
  -1  11  15     3902.97     3749.86    209.34 o 
   1  11  15    19999.54    18500.23    846.25 o 
   3  11  15     8223.22     8356.21    304.68 o 
   5  11  15     3875.00     4316.41    246.31 o 
   7  11  15     3382.85     3753.78    305.54 o 
   9  11  15    18096.87    18901.75    846.75 o 
  11  11  15    17083.29    17792.48   1040.90 o 
  13  11  15     6278.93     6501.69    412.10 o 
  15  11  15     1107.25     1388.63    301.87 o 
  17  11  15        8.76      219.75    193.67 o 
  19  11  15       83.00        0.00    191.31 o 
 -20  12  15     1364.63     1429.81    250.75 o 
 -18  12  15     3065.67     3070.82    297.60 o 
 -16  12  15      859.10      990.23    228.43 o 
 -14  12  15     6179.27     7117.11    390.03 o 
 -12  12  15    12725.43    13362.19    517.34 o 
 -10  12  15     4082.01     4850.58    269.24 o 
  -8  12  15      835.13      794.85    148.25 o 
  -6  12  15     1733.22     1837.68    154.98 o 
  -4  12  15     4153.63     3618.08    207.31 o 
  -2  12  15     3328.42     3406.11    232.02 o 
   0  12  15     5110.49     4931.98    326.11 o 
   2  12  15     2518.80     2239.07    386.63 o 
   4  12  15       19.35        0.00    138.14 o 
   6  12  15     3778.55     4005.62    244.90 o 
   8  12  15     1269.31     1239.45    226.66 o 
  10  12  15      142.22        0.00    181.25 o 
  12  12  15     1368.80     1471.01    253.15 o 
  14  12  15      118.90        0.00    193.06 o 
  16  12  15      889.70      906.76    233.65 o 
  18  12  15      666.44      524.96    226.56 o 
 -19  13  15      768.67     1093.42    240.71 o 
 -17  13  15     3987.66     4220.96    348.08 o 
 -15  13  15     2426.35     2342.04    275.45 o 
 -13  13  15     9924.98    11125.45    691.43 o 
 -11  13  15      403.94      428.96    200.15 o 
  -9  13  15      615.00      397.87    142.87 o 
  -7  13  15     4465.68     3727.50    238.59 o 
  -5  13  15      445.59      256.81    123.68 o 
  -3  13  15      660.98      540.41    149.91 o 
  -1  13  15      137.08        0.00    137.07 o 
   1  13  15      684.55      535.06    159.84 o 
   3  13  15       89.22        3.70    140.19 o 
   5  13  15     3634.28     3351.24    237.95 o 
   7  13  15      492.39      538.02    205.28 o 
   9  13  15     2633.77     3023.68    288.68 o 
  11  13  15     2457.96     2724.35    388.30 o 
  13  13  15     2202.94     2684.76    373.27 o 
  15  13  15     3136.10     3731.14    337.28 o 
  17  13  15      484.45      500.73    232.82 o 
 -18  14  15     3008.19     2976.25    306.38 o 
 -16  14  15     2336.54     2398.46    287.66 o 
 -14  14  15     2516.88     3085.61    298.84 o 
 -12  14  15     2328.71     2264.67    271.81 o 
 -10  14  15     4977.31     5490.94    372.02 o 
  -8  14  15        6.26        0.00    125.66 o 
  -6  14  15    11400.63    10645.52    346.51 o 
  -4  14  15     6547.03     6418.16    292.71 o 
  -2  14  15    10073.12     9027.80    464.90 o 
   0  14  15      988.09     1170.79    205.10 o 
   2  14  15      531.62      448.84    165.64 o 
   4  14  15      243.05      167.73    168.90 o 
   6  14  15      257.90      312.59    159.41 o 
   8  14  15       25.44        0.00    191.70 o 
  10  14  15      318.57      419.04    218.61 o 
  12  14  15       77.35       25.16    200.08 o 
  14  14  15       94.50      180.17    343.21 o 
  16  14  15     1986.68     2281.31    302.85 o 
 -17  15  15     1214.34     1286.93    252.86 o 
 -15  15  15      799.90      416.20    249.26 o 
 -13  15  15       31.31        0.00    170.88 o 
 -11  15  15      982.54      835.00    212.48 o 
  -9  15  15      614.88      843.64    175.30 o 
  -7  15  15      533.54      677.43    236.74 o 
  -5  15  15     4907.60     5107.73    356.57 o 
  -3  15  15     4740.18     4451.76    273.03 o 
  -1  15  15      894.44      557.65    171.51 o 
   1  15  15     5564.10     5170.59    451.11 o 
   3  15  15     3662.44     3702.88    285.14 o 
   5  15  15     2398.46     2341.00    220.57 o 
   7  15  15       54.30        0.00    180.68 o 
   9  15  15     1853.43     1989.73    277.12 o 
  11  15  15     2025.71     1814.82    383.29 o 
  13  15  15      481.99      673.48    246.21 o 
 -14  16  15      288.38      377.15    193.92 o 
 -12  16  15      580.16      764.08    214.34 o 
 -10  16  15      461.85      225.46    273.06 o 
  -8  16  15      360.68       90.89    208.58 o 
  -6  16  15      632.94      737.01    235.88 o 
  -4  16  15     3388.58     3974.48    265.93 o 
  -2  16  15     2096.19     2315.85    227.89 o 
   0  16  15     1322.15     1571.16    209.70 o 
   2  16  15     1292.15     1598.33    209.90 o 
   4  16  15        1.42       89.01    192.77 o 
   6  16  15      321.96      120.56    165.29 o 
   8  16  15       17.66       31.50    204.59 o 
  10  16  15      367.61      214.96    227.51 o 
  12  16  15       60.60        0.00    215.22 o 
 -13  17  15     1026.12     1147.65    238.65 o 
 -11  17  15      942.44      769.09    320.66 o 
  -9  17  15        0.63        0.00    263.04 o 
  -7  17  15     5065.29     4929.78    378.29 o 
  -5  17  15     8514.89     9813.93    471.97 o 
  -3  17  15     2009.38     2393.48    298.90 o 
  -1  17  15      558.74      638.06    190.39 o 
   1  17  15     5399.64     4747.00    297.75 o 
   3  17  15    12396.66    11893.58    604.28 o 
   5  17  15     2943.88     3047.24    306.23 o 
   7  17  15       94.45        0.00    163.00 o 
   9  17  15     3366.40     3531.34    777.85 o 
 -10  18  15     1869.34     1848.81    385.80 o 
  -8  18  15       31.38        0.00    270.56 o 
  -6  18  15      120.61      227.78    240.89 o 
  -4  18  15      163.78      300.22    239.24 o 
  -2  18  15     3170.06     3942.22    346.31 o 
   0  18  15     2114.23     2540.36    246.22 o 
   2  18  15     1209.97     1605.15    256.70 o 
   4  18  15     1197.62     1347.16    214.72 o 
   6  18  15      865.73      964.85    206.38 o 
  -5  19  15      552.23      632.92    254.27 o 
  -3  19  15        6.60        0.00    214.15 o 
  -1  19  15     1236.51     1608.86    339.45 o 
   1  19  15     2213.77     2319.76    314.56 o 
   3  19  15      488.18      662.79    201.29 o 
 -24   0  16    15037.06    15792.57    859.27 o 
 -22   0  16    20829.52    19455.13    909.38 o 
 -20   0  16    11631.70    11025.24    706.46 o 
 -18   0  16     5539.85     4847.50    526.08 o 
 -16   0  16    11303.46    11155.51    673.89 o 
 -14   0  16     1753.77     2159.45    365.75 o 
 -12   0  16     7141.35     7257.47    571.18 o 
 -10   0  16    49903.63    50649.46   1142.36 o 
  -8   0  16    16632.85    16150.81    683.91 o 
  -6   0  16    21996.58    26935.55    801.65 o 
  -4   0  16     1882.11     2848.37    340.70 o 
  -2   0  16     2386.12     3236.68    388.30 o 
   0   0  16    11294.24    12029.81    528.59 o 
   2   0  16     1769.15     1831.28    265.55 o 
   4   0  16      866.76      796.64    232.98 o 
   6   0  16     7514.00     5989.85    400.83 o 
   8   0  16      119.50        0.00     99.17 o 
  10   0  16     2508.20     2685.54    325.67 o 
  12   0  16     8620.73     9872.86    498.53 o 
  14   0  16     7134.93     6474.74    295.25 o 
  16   0  16     1812.95     1773.66    295.61 o 
  18   0  16    10522.81     9679.96    541.12 o 
  20   0  16     6902.13     7510.49    528.59 o 
  22   0  16     5269.26     6112.61    516.06 o 
 -25   1  16      375.62      467.34    239.06 o 
 -23   1  16      174.92      264.28    239.06 o 
 -21   1  16        0.06      160.19    223.18 o 
 -19   1  16      525.69      362.38    213.27 o 
 -17   1  16     1137.96      786.67    231.17 o 
 -15   1  16        2.08        0.00    203.71 o 
 -13   1  16      378.56      383.65    219.57 o 
 -11   1  16     9303.64     8942.48    425.96 o 
  -9   1  16     4559.13     3919.54    355.73 o 
  -7   1  16    11142.81    11532.91    420.64 o 
  -5   1  16      626.23      628.68    185.97 o 
  -3   1  16     5841.65     5825.87    316.17 o 
  -1   1  16    43423.82    47904.23    906.87 o 
   1   1  16     2210.25     2018.45    200.17 o 
   3   1  16     1523.57     1404.42    182.35 o 
   5   1  16    13583.83    12701.78    369.26 o 
   7   1  16    10582.63    11730.39    257.73 o 
   9   1  16     4017.69     4212.79    195.84 o 
  11   1  16        1.45        0.00    104.48 o 
  13   1  16     1961.50     1852.15    160.31 o 
  15   1  16      171.32      170.35    217.95 o 
  17   1  16       35.13      150.00    271.81 o 
  19   1  16     1607.86     1643.39    338.20 o 
  21   1  16     2387.32     2642.95    385.80 o 
 -24   2  16     8703.64     8126.71    468.48 o 
 -22   2  16    12350.54    11111.53    568.67 o 
 -20   2  16     5832.16     5046.99    385.13 o 
 -18   2  16       33.50        0.00    199.28 o 
 -16   2  16      814.24      793.40    236.36 o 
 -14   2  16     7685.41     7234.94    412.64 o 
 -12   2  16    29196.31    28617.61    646.80 o 
 -10   2  16    47476.70    48110.57   1162.40 o 
  -8   2  16    50586.68    49947.77    774.01 o 
  -6   2  16    11556.91    11464.70    450.93 o 
  -4   2  16     4188.72     4519.00    302.90 o 
  -2   2  16     8973.84     9333.18    361.37 o 
   0   2  16    17844.59    18020.95    750.30 o 
   2   2  16     7475.98     7041.02    309.98 o 
   4   2  16     2557.86     2678.42    247.90 o 
   6   2  16      207.95      630.08    140.83 o 
   8   2  16     1328.70     1567.16    144.43 o 
  10   2  16       13.66        3.89    107.21 o 
  12   2  16     1603.72     2163.29    168.82 o 
  14   2  16     1674.55     1931.75    251.77 o 
  16   2  16     2115.11     2022.66    215.09 o 
  18   2  16     2830.10     3171.99    362.00 o 
  20   2  16     2227.05     2973.63    403.33 o 
  22   2  16     2377.79     2440.03    405.84 o 
 -25   3  16        0.70        0.00    205.28 o 
 -23   3  16      111.95        0.00    200.58 o 
 -21   3  16      737.19      379.80    211.55 o 
 -19   3  16       32.00      133.79    221.71 o 
 -17   3  16     4558.95     4219.34    350.42 o 
 -15   3  16     6107.63     5877.72    378.61 o 
 -13   3  16      166.53      361.77    266.80 o 
 -11   3  16     9794.90    10573.72    613.77 o 
  -9   3  16    37764.75    39644.19   1782.43 o 
  -7   3  16    42426.88    43451.44   1481.81 o 
  -5   3  16    20661.00    21187.18    499.90 o 
  -3   3  16     3056.67     2503.37    231.97 o 
  -1   3  16    48922.71    52393.20    900.61 o 
   1   3  16     8946.42     8366.61    413.35 o 
   3   3  16    24196.57    25807.38    348.34 o 
   5   3  16    78685.56    80008.48   2117.07 o 
   7   3  16   114240.15   121500.05   2076.57 o 
   9   3  16    44512.37    42178.27    528.76 o 
  11   3  16      978.22     1143.50    145.03 o 
  13   3  16     4551.81     4464.24    223.66 o 
  15   3  16     5301.16     5173.06    326.92 o 
  17   3  16      730.58      612.93    173.57 o 
  19   3  16     3766.76     3813.41    299.35 o 
  21   3  16     5209.68     5130.58    493.52 o 
 -24   4  16       48.99        0.00    201.57 o 
 -22   4  16        1.41        0.00    193.48 o 
 -20   4  16       39.09        0.00    178.89 o 
 -18   4  16       76.04       61.09    193.68 o 
 -16   4  16     8837.29     8850.33    448.93 o 
 -14   4  16    19018.35    19022.55    563.24 o 
 -12   4  16     6085.89     6226.58    381.37 o 
 -10   4  16     3719.78     4141.93    246.67 o 
  -8   4  16      148.36        7.46    192.95 o 
  -6   4  16     8176.55     8594.28    374.12 o 
  -4   4  16     2399.43     2044.03    229.15 o 
  -2   4  16     7206.57     7654.54    578.69 o 
   0   4  16    11702.96    11076.47    278.97 o 
   2   4  16     2044.96     1480.97    134.66 o 
   4   4  16       70.16        0.00    116.36 o 
   6   4  16     1933.94     2265.53    173.56 o 
   8   4  16     1107.89     1368.53    132.51 o 
  10   4  16     7556.08     7135.91    320.37 o 
  12   4  16     3854.28     3699.93    358.24 o 
  14   4  16     8904.43     8051.78    482.24 o 
  16   4  16     1953.39     1887.92    205.12 o 
  18   4  16       22.90        0.00    154.63 o 
  20   4  16      231.09      120.25    270.56 o 
  22   4  16       71.66       70.14    280.58 o 
 -23   5  16      437.72      163.39    217.86 o 
 -21   5  16       68.14        0.00    210.44 o 
 -19   5  16      353.73       91.38    211.63 o 
 -17   5  16        0.03        0.00    197.51 o 
 -15   5  16     2753.49     3049.70    301.14 o 
 -13   5  16      234.92      221.43    210.71 o 
 -11   5  16      974.03     1162.06    157.09 o 
  -9   5  16    33287.86    32305.32    727.16 o 
  -7   5  16    43784.30    43103.69   1212.11 o 
  -5   5  16    41244.30    39820.19    865.28 o 
  -3   5  16    11668.21    10516.70    309.88 o 
  -1   5  16       11.04      205.77     91.22 o 
   1   5  16       46.61       33.15     89.69 o 
   3   5  16    16437.21    18557.63    333.93 o 
   5   5  16    78131.63    82236.48   2859.09 o 
   7   5  16    97192.15   101703.92   3828.87 o 
   9   5  16    12743.74    12832.58    341.34 o 
  11   5  16     5427.90     5975.78    303.13 o 
  13   5  16     3646.26     3325.05    273.06 o 
  15   5  16       20.32        0.00    138.14 o 
  17   5  16     2647.47     2980.84    255.93 o 
  19   5  16     7585.01     7255.20    366.67 o 
  21   5  16     4086.43     4449.18    483.50 o 
 -24   6  16     2256.64     2502.66    460.95 o 
 -22   6  16     5702.48     5586.69    410.08 o 
 -20   6  16     4468.57     4407.88    360.96 o 
 -18   6  16     2129.77     2250.85    296.39 o 
 -16   6  16    24641.56    24930.75    662.06 o 
 -14   6  16    14794.18    13084.36    358.04 o 
 -12   6  16     1693.07     1546.30    246.37 o 
 -10   6  16    28177.05    26716.80    379.67 o 
  -8   6  16    15318.62    14853.16    314.58 o 
  -6   6  16    32482.30    33349.93   1167.93 o 
  -4   6  16      624.63     1009.91    121.22 o 
  -2   6  16    16064.86    17078.54    554.32 o 
   0   6  16      576.80      580.71    107.41 o 
   2   6  16     4005.17     3578.26    169.17 o 
   4   6  16      872.98     1152.07    129.55 o 
   6   6  16     2356.27     1867.38    144.50 o 
   8   6  16     6641.80     6676.98    348.21 o 
  10   6  16     2771.67     3025.06    350.72 o 
  12   6  16        8.13       85.99    155.61 o 
  14   6  16    10949.48    10816.15    439.66 o 
  16   6  16      950.42     1055.85    204.32 o 
  18   6  16     1881.46     2038.29    241.68 o 
  20   6  16     2888.95     3619.97    433.39 o 
 -23   7  16        0.03        0.00    260.54 o 
 -21   7  16      854.74      987.23    244.95 o 
 -19   7  16     4169.80     4617.18    379.82 o 
 -17   7  16     4844.58     4955.28    319.43 o 
 -15   7  16       66.70      217.30    158.41 o 
 -13   7  16      209.97      258.65    147.41 o 
 -11   7  16      392.73      162.72    145.57 o 
  -9   7  16     4771.13     5275.84    216.04 o 
  -7   7  16     2605.24     3307.80    191.92 o 
  -5   7  16    14993.27    15165.37    531.54 o 
  -3   7  16    14330.83    13654.13    343.15 o 
  -1   7  16    20435.11    19838.47    799.84 o 
   1   7  16    10821.06    11797.80    384.37 o 
   3   7  16     4225.40     4664.79    190.37 o 
   5   7  16     3007.64     2760.46    159.60 o 
   7   7  16     1997.66     2061.82    243.88 o 
   9   7  16    15338.23    15250.78   1451.74 o 
  11   7  16      873.78      630.05    164.74 o 
  13   7  16     8327.35     7502.47    680.15 o 
  15   7  16    12119.26    11814.32    899.35 o 
  17   7  16     5538.96     5122.47    313.80 o 
  19   7  16     5936.29     4987.94    336.51 o 
  21   7  16     1379.73      531.10    330.68 o 
 -22   8  16     6675.47     7029.50    628.80 o 
 -20   8  16     3001.81     3071.33    458.45 o 
 -18   8  16     1315.32     1148.48    190.11 o 
 -16   8  16     7170.40     7576.98    347.52 o 
 -14   8  16    12707.29    13155.73    367.15 o 
 -12   8  16     9571.81     9914.83    340.85 o 
 -10   8  16    13048.40    12875.23    297.02 o 
  -8   8  16    18556.79    18567.43    333.27 o 
  -6   8  16       28.21       80.94    157.29 o 
  -4   8  16    24599.78    24931.11    823.34 o 
  -2   8  16     5864.78     4950.23    264.32 o 
   0   8  16     3932.92     4263.03    204.66 o 
   2   8  16    19708.21    20006.39    875.77 o 
   4   8  16    11102.59    11586.80    418.72 o 
   6   8  16      111.19       58.30    145.10 o 
   8   8  16     1763.66     2120.87    182.06 o 
  10   8  16     4541.23     5014.57    685.16 o 
  12   8  16     2064.09     2321.27    243.57 o 
  14   8  16     7527.78     7273.94    445.92 o 
  16   8  16     5098.07     5301.81    589.97 o 
  18   8  16      105.22        0.00    183.34 o 
  20   8  16     2787.40     2537.13    280.67 o 
 -21   9  16        0.76       75.15    300.62 o 
 -19   9  16       54.86        0.00    157.55 o 
 -17   9  16      312.61      498.23    165.08 o 
 -15   9  16     4587.35     5088.24    276.27 o 
 -13   9  16     1872.59     2114.65    244.39 o 
 -11   9  16      672.83      925.44    172.89 o 
  -9   9  16     4233.02     4269.69    217.46 o 
  -7   9  16     1626.13     1398.87    146.64 o 
  -5   9  16      858.77      835.75    137.64 o 
  -3   9  16    33234.58    33621.52   1058.37 o 
  -1   9  16    67449.91    70200.21   2159.77 o 
   1   9  16    40697.71    39372.25   1564.60 o 
   3   9  16     5398.10     4742.73    241.92 o 
   5   9  16     5261.61     5707.96    257.22 o 
   7   9  16     1849.38     1769.42    178.79 o 
   9   9  16      961.93     1111.60    196.51 o 
  11   9  16     8949.47     9334.52   1192.46 o 
  13   9  16    14901.13    14996.71    883.07 o 
  15   9  16     9754.13     9946.08    551.14 o 
  17   9  16     4435.87     4089.46    503.54 o 
  19   9  16       80.28        0.00    186.73 o 
 -22  10  16     1266.00     1024.61    375.77 o 
 -20  10  16      394.77      369.09    197.41 o 
 -18  10  16      542.49      327.10    184.02 o 
 -16  10  16       45.13        0.00    137.89 o 
 -14  10  16     3234.91     3569.00    251.91 o 
 -12  10  16    20452.95    21658.66    455.67 o 
 -10  10  16    20513.81    22611.80    382.92 o 
  -8  10  16     2844.84     3556.80    199.22 o 
  -6  10  16     3486.53     3045.73    184.28 o 
  -4  10  16    11854.63    11215.71    316.05 o 
  -2  10  16     1254.19     1253.31    191.28 o 
   0  10  16    22915.02    24623.78    960.38 o 
   2  10  16    50627.03    46394.84   2237.10 o 
   4  10  16    23576.48    22181.39    876.42 o 
   6  10  16       37.25        0.00    127.06 o 
   8  10  16     5618.65     6113.32    881.82 o 
  10  10  16     6128.65     6359.97    348.75 o 
  12  10  16     1780.06     1746.28    247.98 o 
  14  10  16      111.89        0.00    199.96 o 
  16  10  16     1960.86     1841.33    255.97 o 
  18  10  16       76.13        0.00    170.94 o 
 -21  11  16      430.87      115.24    315.65 o 
 -19  11  16     2371.54     2526.14    286.17 o 
 -17  11  16       67.76        0.00    180.12 o 
 -15  11  16     2203.47     2821.32    277.78 o 
 -13  11  16     8271.00     9588.55    358.09 o 
 -11  11  16     1139.96     1343.24    196.52 o 
  -9  11  16      494.98      262.64    124.42 o 
  -7  11  16     3387.56     3335.44    196.57 o 
  -5  11  16      173.01        0.00    119.32 o 
  -3  11  16     6653.41     6245.95    244.02 o 
  -1  11  16    35504.91    35146.35   1327.71 o 
   1  11  16    28325.82    27701.01   1306.45 o 
   3  11  16     2975.91     3012.06    276.14 o 
   5  11  16     1899.05     1788.18    183.61 o 
   7  11  16     1132.28      829.36    167.28 o 
   9  11  16      735.20      920.68    323.17 o 
  11  11  16     6278.58     6845.47    650.09 o 
  13  11  16     4954.85     4746.25    346.31 o 
  15  11  16      350.42      305.98    204.36 o 
  17  11  16      677.12     1015.88    232.06 o 
 -20  12  16     1207.83     1047.96    237.76 o 
 -18  12  16     2787.02     2865.75    522.33 o 
 -16  12  16     2857.24     2910.18    293.50 o 
 -14  12  16    17581.48    18061.18    545.17 o 
 -12  12  16    20335.14    20299.08    599.40 o 
 -10  12  16     7512.01     7644.36    311.08 o 
  -8  12  16     2186.49     2353.89    177.03 o 
  -6  12  16        9.86        0.00    109.75 o 
  -4  12  16     1019.75     1291.75    151.43 o 
  -2  12  16      484.45      253.33    147.19 o 
   0  12  16    13781.31    13754.85    369.05 o 
   2  12  16    24474.50    23070.22    852.68 o 
   4  12  16     1802.08     1940.08    197.44 o 
   6  12  16      501.53      383.44    156.84 o 
   8  12  16     5113.10     5159.82    326.82 o 
  10  12  16     6475.26     6324.25    460.95 o 
  12  12  16     1513.17     1737.59    257.63 o 
  14  12  16      323.42      475.98    201.10 o 
  16  12  16      910.51     1025.46    232.09 o 
 -19  13  16     1147.74     1352.31    262.30 o 
 -17  13  16     1895.24     2580.55    291.26 o 
 -15  13  16     1607.48     1657.43    257.52 o 
 -13  13  16     7497.99     8137.85    412.46 o 
 -11  13  16     5864.00     5644.58    354.23 o 
  -9  13  16     1177.97      941.93    153.01 o 
  -7  13  16     1306.20     1423.53    157.46 o 
  -5  13  16     7330.31     6826.37    249.70 o 
  -3  13  16     1438.14     1219.72    176.63 o 
  -1  13  16      413.35      180.60    153.22 o 
   1  13  16      221.65        0.00    147.69 o 
   3  13  16      353.70      326.01    161.71 o 
   5  13  16     2206.45     1913.65    208.37 o 
   7  13  16       76.96        0.00    141.02 o 
   9  13  16      415.90      431.40    205.46 o 
  11  13  16     1417.98     1102.04    236.48 o 
  13  13  16      459.90      192.42    203.51 o 
  15  13  16      310.16      306.67    212.02 o 
 -16  14  16     1291.04     1516.28    259.66 o 
 -14  14  16     1828.64     1912.34    255.60 o 
 -12  14  16      535.72      621.35    203.31 o 
 -10  14  16      228.65      194.82    191.29 o 
  -8  14  16      247.94      138.11    128.74 o 
  -6  14  16      520.15      710.10    171.03 o 
  -4  14  16     3961.62     3100.86    229.39 o 
  -2  14  16      899.10      829.48    167.28 o 
   0  14  16      578.43      602.55    160.95 o 
   2  14  16        3.55        0.00    147.30 o 
   4  14  16      184.32        0.00    144.13 o 
   6  14  16      168.53       99.98    150.22 o 
   8  14  16       86.03       48.08    182.35 o 
  10  14  16     1742.52     1536.38    251.37 o 
  12  14  16       99.72        5.63    305.63 o 
  14  14  16      364.90      651.86    231.12 o 
 -15  15  16       41.45      195.92    189.33 o 
 -13  15  16      691.39      724.53    212.37 o 
 -11  15  16     1705.54     2015.84    254.62 o 
  -9  15  16     1760.64     1707.49    230.76 o 
  -7  15  16      226.59        0.00    154.00 o 
  -5  15  16     2377.92     2892.20    236.63 o 
  -3  15  16     5592.68     5312.46    287.44 o 
  -1  15  16      454.53      432.97    163.71 o 
   1  15  16     1238.79     1261.23    226.48 o 
   3  15  16     1332.71      879.97    188.21 o 
   5  15  16      759.23      668.36    174.70 o 
   7  15  16       11.63       35.74    196.47 o 
   9  15  16        1.76        0.00    202.24 o 
  11  15  16       61.22        0.00    294.36 o 
  13  15  16        4.06        0.00    205.48 o 
 -14  16  16      480.16       80.17    180.45 o 
 -12  16  16      291.35      469.87    202.36 o 
 -10  16  16      244.13      217.95    283.08 o 
  -8  16  16      887.18      731.38    229.70 o 
  -6  16  16     7548.63     8351.78    465.96 o 
  -4  16  16     5814.67     6325.51    366.68 o 
  -2  16  16     1422.02     1342.48    313.47 o 
   0  16  16     1114.74     1410.13    201.55 o 
   2  16  16     4104.33     4176.38    277.67 o 
   4  16  16     5355.23     5393.01    300.33 o 
   6  16  16      560.06      567.33    184.50 o 
   8  16  16     2549.80     2288.71    238.09 o 
  10  16  16     1795.69     1636.73    280.06 o 
 -11  17  16     1001.09     1164.90    338.20 o 
  -9  17  16       59.72       75.15    275.57 o 
  -7  17  16      533.82      384.23    229.34 o 
  -5  17  16      140.21      135.95    212.55 o 
  -3  17  16      960.67     1377.58    215.77 o 
  -1  17  16     2049.79     1983.78    224.50 o 
   1  17  16     2471.69     2222.73    232.49 o 
   3  17  16      344.51      212.52    174.23 o 
   5  17  16      162.13        0.00    168.06 o 
   7  17  16      275.23      384.44    186.77 o 
   9  17  16     2806.94     2278.15    322.99 o 
  -8  18  16     1736.64     1665.94    385.80 o 
  -6  18  16     5357.88     5761.06    411.56 o 
  -4  18  16     2353.60     2821.46    324.50 o 
  -2  18  16     1022.36      987.50    263.30 o 
   0  18  16      636.58      857.63    201.18 o 
   2  18  16     3246.11     3580.20    269.14 o 
   4  18  16     1460.76     1821.07    229.85 o 
   6  18  16      330.61      277.84    192.92 o 
 -25   1  17     4386.25     5160.32    415.40 o 
 -23   1  17    10742.62    11226.93    528.39 o 
 -21   1  17    10955.60     9921.76    495.00 o 
 -19   1  17     1581.35     1935.23    294.04 o 
 -17   1  17     4273.88     3792.49    338.33 o 
 -15   1  17     4606.07     5566.78    388.75 o 
 -13   1  17     1770.99     2009.77    267.04 o 
 -11   1  17    30152.47    32944.35    696.77 o 
  -9   1  17    56261.84    56951.31    856.37 o 
  -7   1  17    30085.51    29023.93    613.80 o 
  -5   1  17     7213.39     8316.20    428.38 o 
  -3   1  17     1917.41     1664.75    199.96 o 
  -1   1  17     3684.12     3783.19    289.35 o 
   1   1  17    12358.84    14159.71    408.31 o 
   3   1  17     6210.62     5012.67    289.59 o 
   5   1  17     1335.53     1926.00    203.71 o 
   7   1  17       70.52      103.48    153.04 o 
   9   1  17       45.19        0.00    184.13 o 
  11   1  17     7233.29     7304.90    322.27 o 
  13   1  17    18951.87    19064.12    462.92 o 
  15   1  17    10629.37    10600.47    392.22 o 
  17   1  17       29.32      125.26    217.95 o 
  19   1  17     2802.49     2635.44    340.70 o 
 -24   2  17      179.95      438.34    242.81 o 
 -22   2  17      600.25      519.72    242.67 o 
 -20   2  17      148.29        0.00    220.66 o 
 -18   2  17      770.07      836.91    252.39 o 
 -16   2  17     7913.18     7215.55    672.64 o 
 -14   2  17     3505.41     3964.10    320.19 o 
 -12   2  17      100.49        0.00    207.05 o 
 -10   2  17     8810.79     9183.71    432.89 o 
  -8   2  17    36746.12    36628.15   1446.73 o 
  -6   2  17    10101.20     8837.05    391.29 o 
  -4   2  17    10861.80    11818.00    418.06 o 
  -2   2  17    38797.27    36463.30    628.85 o 
   0   2  17    45040.84    45065.07    671.36 o 
   2   2  17     1476.59     1229.90    192.05 o 
   4   2  17     6368.59     6456.11    467.21 o 
   6   2  17    43937.25    44285.74   2199.54 o 
   8   2  17    27293.43    25973.34    515.26 o 
  10   2  17     4820.82     4731.27    276.27 o 
  12   2  17      219.88      196.63    156.40 o 
  14   2  17     3938.71     4717.86    239.68 o 
  16   2  17        5.52        0.00    148.51 o 
  18   2  17     2858.61     2842.18    365.75 o 
  20   2  17     6051.96     6212.81    521.07 o 
 -23   3  17      855.62      762.15    269.31 o 
 -21   3  17     3999.25     3645.23    352.18 o 
 -19   3  17     2298.49     2015.20    283.41 o 
 -17   3  17     3697.40     3969.18    346.28 o 
 -15   3  17     9557.75     8404.71    442.84 o 
 -13   3  17    12166.45    11170.81    470.25 o 
 -11   3  17    13750.60    15069.07    563.66 o 
  -9   3  17    27012.57    28058.75    790.38 o 
  -7   3  17    13205.85    13964.20    455.21 o 
  -5   3  17     3169.64     4140.51    318.84 o 
  -3   3  17     7108.48     7268.73    352.50 o 
  -1   3  17    14930.08    14129.91    428.64 o 
   1   3  17     8946.31    11511.77    377.00 o 
   3   3  17     9366.03    12040.47    394.92 o 
   5   3  17      756.39      573.78    183.82 o 
   7   3  17        9.67      308.44    173.49 o 
   9   3  17     4521.25     4648.51    310.64 o 
  11   3  17     3025.11     3225.16    196.51 o 
  13   3  17        1.29      131.32    121.89 o 
  15   3  17     1155.68     1242.23    189.52 o 
  17   3  17      502.06      339.50    166.49 o 
  19   3  17        0.31       14.23    172.92 o 
  21   3  17      503.54      841.74    318.16 o 
 -24   4  17      638.47      315.29    227.97 o 
 -22   4  17      539.91      404.55    227.21 o 
 -20   4  17     1368.64     1026.38    246.21 o 
 -18   4  17     1431.75     1174.83    263.92 o 
 -16   4  17     9532.22     8929.42    449.43 o 
 -14   4  17    10554.53    11242.60    480.74 o 
 -12   4  17      667.06      395.23    208.00 o 
 -10   4  17     8387.19     8496.53    417.14 o 
  -8   4  17    34140.86    33839.94    671.34 o 
  -6   4  17    16080.07    15495.13    829.21 o 
  -4   4  17     1078.05     1085.78    198.57 o 
  -2   4  17     7802.82     8679.68    361.16 o 
   0   4  17     8671.96     7339.12    329.43 o 
   2   4  17      237.39        5.14    159.40 o 
   4   4  17    52818.98    50448.61   2746.92 o 
   6   4  17    83189.61    84005.15   2731.88 o 
   8   4  17    38310.57    37979.52   1149.13 o 
  10   4  17    19680.34    20296.49    504.78 o 
  12   4  17       69.00      120.59    121.80 o 
  14   4  17     3876.70     4277.19    507.30 o 
  16   4  17        1.29        0.00    251.77 o 
  18   4  17     1876.23     2083.54    233.75 o 
  20   4  17     3401.53     3923.09    470.97 o 
 -23   5  17     2654.37     3135.10    340.91 o 
 -21   5  17     3934.48     3496.79    340.99 o 
 -19   5  17      419.46      392.63    226.22 o 
 -17   5  17     6698.93     6587.68    409.85 o 
 -15   5  17    23001.99    24538.61    656.94 o 
 -13   5  17     8486.24     7684.71    403.84 o 
 -11   5  17      672.70      766.85    157.99 o 
  -9   5  17     7273.53     7178.67    282.45 o 
  -7   5  17     2151.46     2276.69    182.34 o 
  -5   5  17     2057.99     1705.62    168.43 o 
  -3   5  17     3575.79     2861.63    196.80 o 
  -1   5  17     1772.26     1732.88    165.10 o 
   1   5  17     8089.43     8292.27    280.46 o 
   3   5  17    11891.57    13217.88    328.86 o 
   5   5  17     5336.23     5029.62    257.73 o 
   7   5  17     4851.01     5611.82    270.11 o 
   9   5  17    12105.32    13178.57    530.45 o 
  11   5  17     6456.71     6972.53    294.80 o 
  13   5  17     2900.71     3552.16    266.49 o 
  15   5  17      232.85      423.89    163.85 o 
  17   5  17      124.93      225.31    167.34 o 
  19   5  17     3852.30     3911.83    310.70 o 
  21   5  17     3006.09     3747.73    465.96 o 
 -22   6  17      258.60      467.21    235.60 o 
 -20   6  17     1176.23     1088.79    257.52 o 
 -18   6  17      362.75      606.42    241.99 o 
 -16   6  17     1254.88     1217.51    264.29 o 
 -14   6  17       59.57        0.00    207.87 o 
 -12   6  17     4044.37     3897.34    335.17 o 
 -10   6  17     1659.85     2079.94    197.03 o 
  -8   6  17      215.28      263.27    136.50 o 
  -6   6  17     6689.38     6939.76    276.67 o 
  -4   6  17     4992.63     4988.83    242.47 o 
  -2   6  17     4585.74     4438.00    229.93 o 
   0   6  17     2527.72     2816.56    189.70 o 
   2   6  17     1190.66      984.03    148.06 o 
   4   6  17    11220.04     9686.93    287.26 o 
   6   6  17    11389.27    10361.99    257.10 o 
   8   6  17    10712.26    10675.96    467.32 o 
  10   6  17     6371.53     6450.82    261.83 o 
  12   6  17      932.45      783.41    170.61 o 
  14   6  17     4105.26     4199.76    603.75 o 
  16   6  17     3498.79     3568.28    291.39 o 
  18   6  17     4469.39     5321.94    335.65 o 
  20   6  17     3630.69     4138.54    473.48 o 
 -23   7  17     5674.53     4662.12    573.68 o 
 -21   7  17     6766.21     6261.60    427.80 o 
 -19   7  17      292.27        0.00    221.41 o 
 -17   7  17     4062.79     4214.38    362.17 o 
 -15   7  17    19283.33    20112.56    658.86 o 
 -13   7  17     1262.61     1317.33    245.74 o 
 -11   7  17    28415.06    29010.57    662.16 o 
  -9   7  17    14005.02    14494.93    560.94 o 
  -7   7  17    13592.03    13777.10    358.14 o 
  -5   7  17       40.61        0.00    130.51 o 
  -3   7  17     4944.28     4015.67    299.34 o 
  -1   7  17      280.91      259.58    135.66 o 
   1   7  17     6699.55     6992.36    379.54 o 
   3   7  17     4011.52     4061.26    256.37 o 
   5   7  17       78.87        0.00    108.04 o 
   7   7  17    10548.68    10716.09    570.16 o 
   9   7  17      430.21      491.73    140.69 o 
  11   7  17      124.17        0.00    144.36 o 
  13   7  17    11881.19    11976.72   1369.07 o 
  15   7  17    10216.47    10529.47    880.57 o 
  17   7  17      195.23      200.76    190.27 o 
  19   7  17     2710.79     2840.44    283.36 o 
 -22   8  17       14.88        0.00    300.62 o 
 -20   8  17       87.68      137.81    206.36 o 
 -18   8  17      593.84       81.10    216.09 o 
 -16   8  17       87.69      224.70    217.80 o 
 -14   8  17      727.63      850.96    261.79 o 
 -12   8  17      174.70      119.95    208.83 o 
 -10   8  17    10443.59    10573.86    344.22 o 
  -8   8  17     6105.32     6909.95    490.52 o 
  -6   8  17     1821.20     2073.46    192.67 o 
  -4   8  17    13952.43    13555.48    438.25 o 
  -2   8  17    23567.59    24020.39   1195.42 o 
   0   8  17    29851.56    30648.01   1048.97 o 
   2   8  17     7638.95     8908.28    482.72 o 
   4   8  17      515.33      445.37    135.89 o 
   6   8  17     3789.68     3757.86    212.58 o 
   8   8  17        1.31        0.00    120.39 o 
  10   8  17     1194.23     1374.00    269.31 o 
  12   8  17     7370.54     8144.33    752.80 o 
  14   8  17    12024.01    13504.82   1181.19 o 
  16   8  17    12812.09    11855.18   1298.93 o 
  18   8  17     2382.91     2223.82    270.14 o 
  20   8  17     2001.50     2126.06    273.06 o 
 -21   9  17      906.35     1092.25    370.76 o 
 -19   9  17      101.98       62.63    285.59 o 
 -17   9  17     2927.84     3149.85    314.39 o 
 -15   9  17     1773.46     1618.03    262.01 o 
 -13   9  17     1269.89     1326.80    257.70 o 
 -11   9  17    27952.19    28108.30    740.28 o 
  -9   9  17    18478.71    18383.88    382.92 o 
  -7   9  17     1341.03     1662.88    154.78 o 
  -5   9  17     8968.56     8447.96    257.06 o 
  -3   9  17    18560.33    18205.40    614.70 o 
  -1   9  17     3000.46     2944.29    180.01 o 
   1   9  17    41770.23    43901.41   1650.66 o 
   3   9  17    41580.17    40364.10   1586.99 o 
   5   9  17     4760.59     4847.15    302.83 o 
   7   9  17     4470.05     4255.47    349.96 o 
   9   9  17     4319.02     4310.41    236.79 o 
  11   9  17       45.13        0.00    153.16 o 
  13   9  17     2588.94     2930.48    363.25 o 
  15   9  17    11752.50    12164.37    635.06 o 
  17   9  17     1430.49     1058.44    237.42 o 
  19   9  17      435.75      167.72    207.23 o 
 -20  10  17     2203.38     1405.40    385.80 o 
 -18  10  17      269.95        0.00    288.09 o 
 -16  10  17      339.94      309.18    223.63 o 
 -14  10  17     1659.77     1536.99    259.95 o 
 -12  10  17     1964.42     2050.22    282.44 o 
 -10  10  17     1655.64     1963.08    171.16 o 
  -8  10  17     6474.05     6904.82    245.99 o 
  -6  10  17      340.52      268.55    127.29 o 
  -4  10  17     3129.26     2916.91    186.54 o 
  -2  10  17    52818.91    52440.87   1774.68 o 
   0  10  17    49276.51    49918.39   1354.51 o 
   2  10  17    24266.32    23439.01   1016.36 o 
   4  10  17        2.87      133.51    133.41 o 
   6  10  17     5259.39     6086.43    267.56 o 
   8  10  17      516.72      167.21    229.85 o 
  10  10  17     2793.58     3128.41    277.22 o 
  12  10  17     9579.72    10203.95    464.71 o 
  14  10  17     8806.61     8700.76    463.46 o 
  16  10  17      944.80      921.99    229.35 o 
  18  10  17      186.52        0.00    198.38 o 
 -19  11  17      425.26      851.76    348.22 o 
 -17  11  17      182.30      405.84    308.14 o 
 -15  11  17     4315.83     4436.65    501.03 o 
 -13  11  17    23565.80    24042.46    496.34 o 
 -11  11  17    25718.99    26878.97    503.37 o 
  -9  11  17    10254.26    10836.28    297.69 o 
  -7  11  17      213.09      114.70    117.54 o 
  -5  11  17     7880.01     7248.49    247.98 o 
  -3  11  17     1211.66     1121.19    200.36 o 
  -1  11  17     7865.42     7063.36    411.86 o 
   1  11  17    57108.23    57330.68   2274.49 o 
   3  11  17    38178.09    39040.13   1923.67 o 
   5  11  17     6343.51     5090.83    258.68 o 
   7  11  17     1108.85     1288.73    237.03 o 
   9  11  17     8257.61     7133.63    293.21 o 
  11  11  17     1882.68     1860.59    263.78 o 
  13  11  17       33.00        0.00    191.29 o 
  15  11  17      368.18      318.77    209.64 o 
  17  11  17      130.53        0.00    194.76 o 
 -18  12  17     1651.60     2079.29    420.87 o 
 -16  12  17      207.95      483.50    318.16 o 
 -14  12  17     7518.16     6983.00    385.22 o 
 -12  12  17     7994.14     8611.29    343.44 o 
 -10  12  17      317.24      264.59    157.66 o 
  -8  12  17     1310.97     1344.07    155.27 o 
  -6  12  17     1348.56     1287.51    150.38 o 
  -4  12  17     2106.49     1974.96    241.18 o 
  -2  12  17     2107.77     2316.23    220.59 o 
   0  12  17     6434.09     6254.50    288.36 o 
   2  12  17     1473.24     1497.83    191.22 o 
   4  12  17     3672.51     4050.30    349.69 o 
   6  12  17     2253.03     1953.52    200.96 o 
   8  12  17       23.83       82.71    159.44 o 
  10  12  17     2558.40     2331.45    321.91 o 
  12  12  17     1363.74     1801.98    355.73 o 
  14  12  17      393.06      161.58    200.17 o 
  16  12  17      610.93      603.46    229.39 o 
 -17  13  17     1778.41     2089.31    415.86 o 
 -15  13  17     3442.41     3843.03    331.97 o 
 -13  13  17     8095.45     8146.89    408.75 o 
 -11  13  17     3940.36     4094.94    262.23 o 
  -9  13  17      931.04     1264.90    158.78 o 
  -7  13  17      114.66        5.67    122.61 o 
  -5  13  17        6.28        0.00    130.97 o 
  -3  13  17      591.71      408.86    153.05 o 
  -1  13  17     2775.21     2383.35    209.71 o 
   1  13  17     9665.36     9437.28    448.24 o 
   3  13  17     7512.66     7640.71    466.48 o 
   5  13  17      212.19       50.04    148.50 o 
   7  13  17       93.08        0.00    138.55 o 
   9  13  17       21.00        0.00    177.97 o 
  11  13  17       20.58        0.00    196.66 o 
  13  13  17        9.02        0.00    199.33 o 
  15  13  17      719.71      595.24    233.51 o 
 -16  14  17      523.82       42.59    290.60 o 
 -14  14  17     1853.00     2330.09    269.89 o 
 -12  14  17     4056.62     3923.34    326.74 o 
 -10  14  17     1131.94     1243.92    226.85 o 
  -8  14  17      203.71      170.75    132.32 o 
  -6  14  17     1289.53     1383.70    195.25 o 
  -4  14  17     3183.44     3238.11    242.47 o 
  -2  14  17     3362.22     3356.72    237.43 o 
   0  14  17      402.60      314.74    155.11 o 
   2  14  17     2496.52     2274.28    217.84 o 
   4  14  17       29.51        0.00    170.26 o 
   6  14  17       75.93      169.90    147.35 o 
   8  14  17      702.95      574.15    176.09 o 
  10  14  17      509.12      720.57    240.50 o 
  12  14  17      153.64      119.65    209.86 o 
  14  14  17      305.99      127.41    273.06 o 
 -15  15  17        7.28      345.88    198.38 o 
 -13  15  17       72.99      139.67    184.95 o 
 -11  15  17      122.42      146.07    216.70 o 
  -9  15  17      290.67       80.17    260.54 o 
  -7  15  17     4005.13     4458.20    372.35 o 
  -5  15  17     7373.94     7056.17    337.54 o 
  -3  15  17     4628.54     4757.67    280.97 o 
  -1  15  17     2663.83     2847.60    230.79 o 
   1  15  17       55.80       21.51    153.77 o 
   3  15  17      173.94      228.94    164.06 o 
   5  15  17       16.41       66.77    154.38 o 
   7  15  17     2939.75     2681.43    239.87 o 
   9  15  17     3872.37     3798.93    275.76 o 
  11  15  17     6116.35     7069.33    423.80 o 
 -12  16  17        2.49        0.00    178.68 o 
 -10  16  17      911.73      511.05    298.11 o 
  -8  16  17     1707.24     2065.08    273.18 o 
  -6  16  17      391.50      744.11    232.74 o 
  -4  16  17      187.93      272.98    168.17 o 
  -2  16  17      696.59      989.81    185.96 o 
   0  16  17     1669.18     1374.43    198.35 o 
   2  16  17     1180.05      740.59    190.37 o 
   4  16  17      469.49      361.62    176.68 o 
   6  16  17     1559.98     1233.19    216.86 o 
   8  16  17      156.31      401.63    186.65 o 
  10  16  17        1.65      119.92    239.90 o 
  -9  17  17      505.96      744.03    318.16 o 
  -7  17  17     5982.98     6279.39    410.35 o 
  -5  17  17     9043.32     9991.70    625.04 o 
  -3  17  17     2174.78     2421.36    239.23 o 
  -1  17  17      622.18      394.74    184.20 o 
   1  17  17     2227.22     2255.20    235.17 o 
   3  17  17     4891.99     5465.97    317.13 o 
   5  17  17      716.97      683.67    201.29 o 
   7  17  17       94.31        0.00    166.08 o 
  -6  18  17      624.10      397.31    259.28 o 
  -4  18  17        4.52       22.60    215.09 o 
  -2  18  17     1363.92     1948.98    301.08 o 
   0  18  17     1467.23     1912.39    242.32 o 
   2  18  17      516.25      747.51    198.89 o 
 -24   0  18     3860.23     3988.23    533.60 o 
 -22   0  18     9566.18     9254.09    688.92 o 
 -20   0  18     8245.97     7598.17    636.31 o 
 -18   0  18     3209.92     3810.36    496.02 o 
 -16   0  18    12233.33    13044.40    739.02 o 
 -14   0  18    17590.43    17801.71    816.68 o 
 -12   0  18      134.63      480.99    325.67 o 
 -10   0  18    28859.38    30833.59    959.48 o 
  -8   0  18    53431.07    54888.20   1197.47 o 
  -6   0  18    55324.74    54567.54   1154.88 o 
  -4   0  18     2682.36     3028.75    378.28 o 
  -2   0  18      754.62      721.49    280.58 o 
   0   0  18    13794.23    15975.45    638.82 o 
   2   0  18    13198.12    12996.80    581.20 o 
   4   0  18    13490.08    14835.60    601.24 o 
   6   0  18    18268.54    17491.07    626.29 o 
   8   0  18      834.65     1082.23    258.03 o 
  10   0  18     6594.22     6448.30    443.41 o 
  12   0  18    37600.05    37281.89    911.88 o 
  14   0  18    35369.95    34313.26    886.83 o 
  16   0  18    10497.57    12568.42    623.79 o 
 -23   1  18      875.93      923.30    256.56 o 
 -21   1  18      114.76      270.66    229.39 o 
 -19   1  18      469.89      146.13    211.27 o 
 -17   1  18     1808.28     2128.30    300.25 o 
 -15   1  18     1365.81     1669.45    278.79 o 
 -13   1  18     1180.49      943.00    235.88 o 
 -11   1  18        9.93        8.81    251.77 o 
  -9   1  18      267.48      137.95    213.01 o 
  -7   1  18     5894.23     6910.50    387.94 o 
  -5   1  18     1487.88     1090.17    248.01 o 
  -3   1  18    23035.38    22753.32    596.23 o 
  -1   1  18    23462.25    23459.77    533.20 o 
   1   1  18     7007.80     7387.46    346.28 o 
   3   1  18     6097.22     5739.85    402.08 o 
   5   1  18    14223.80    15143.19    426.00 o 
   7   1  18      592.51      731.66    190.37 o 
   9   1  18      724.58      858.79    184.95 o 
  11   1  18       17.08      218.36    165.28 o 
  13   1  18     2995.24     3741.37    296.39 o 
  15   1  18     2621.34     2668.19    270.03 o 
  17   1  18       62.63        0.00    221.71 o 
  19   1  18      304.09      400.83    237.99 o 
 -24   2  18     1240.66     1111.02    351.98 o 
 -22   2  18     3128.95     3103.36    345.37 o 
 -20   2  18     3907.71     3867.84    346.98 o 
 -18   2  18     1259.74     1442.69    280.67 o 
 -16   2  18     1719.32     1376.16    264.58 o 
 -14   2  18      780.22      786.90    242.67 o 
 -12   2  18     3250.39     3900.10    568.67 o 
 -10   2  18    23073.68    22819.17    752.80 o 
  -8   2  18    47965.57    47624.14    797.99 o 
  -6   2  18    19097.21    18635.04    538.61 o 
  -4   2  18     6220.68     5915.90    354.16 o 
  -2   2  18     3748.01     4183.18    307.68 o 
   0   2  18    13823.50    13194.82    414.10 o 
   2   2  18    16722.81    15410.10    569.93 o 
   4   2  18    21947.21    19535.69    475.56 o 
   6   2  18     1529.74     1545.22    246.76 o 
   8   2  18      207.72      405.65    309.39 o 
  10   2  18      278.54      339.14    160.25 o 
  12   2  18      591.95      535.17    173.57 o 
  14   2  18    12953.33    14021.92    429.92 o 
  16   2  18      844.72     1061.30    209.46 o 
  18   2  18        0.55        0.00    215.44 o 
 -23   3  18        4.12       15.79    200.06 o 
 -21   3  18      110.17      161.78    278.07 o 
 -19   3  18     2193.25     2072.41    303.79 o 
 -17   3  18    15843.48    15901.01    571.12 o 
 -15   3  18    14559.17    14286.91    537.57 o 
 -13   3  18     8273.54     7228.09    419.82 o 
 -11   3  18     1167.70      937.02    247.98 o 
  -9   3  18    22483.60    21301.94    579.98 o 
  -7   3  18    16136.27    17474.96    518.08 o 
  -5   3  18     1716.57     2329.94    242.90 o 
  -3   3  18    36654.47    41292.08   1297.68 o 
  -1   3  18    69582.14    71414.55   1109.79 o 
   1   3  18    15650.82    17712.91    477.10 o 
   3   3  18     9149.47     8435.54    358.76 o 
   5   3  18    29805.99    29127.84    906.87 o 
   7   3  18    28588.88    27949.22    550.06 o 
   9   3  18    18389.12    18029.52    462.92 o
[truncated: 103,702 more chars]
